# Supplementary material for: Genetic determinants of testicular sperm extraction outcomes: insights from a large multicentre study of men with non-obstructive azoospermia
Source: Hum Reprod Open. 2025 Aug 29;2025(3):hoaf049. doi: 10.1093/hropen/hoaf049 (PMC12396851; doi:10.1093/hropen/hoaf049)
Supplement: hoaf049_Supplementary_Data [file hoaf049_supplementary_data.zip]

Archive with 4 entries (4 files):
- HRO-25-0045.R2_Supplementary_file_S1.docx
- HRO-25-0045-R2-SuppData.docx
- HRO-25-0045-R2-SuppTablesS2-S4 and S6-S9.xlsx
- HRO-25-0045-R2-Table1.docx
