# Supplementary material for: Genetic determinants of testicular sperm extraction outcomes: insights from a large multicentre study of men with non-obstructive azoospermia
Source: Hum Reprod Open. 2025 Aug 29;2025(3):hoaf049. doi: 10.1093/hropen/hoaf049 (PMC12396851; doi:10.1093/hropen/hoaf049)
Supplement: hoaf049_Supplementary_Data [file hoaf049_supplementary_data.zip › HRO-25-0045-R2-SuppTablesS2-S4 and S6-S9.xlsx]

## Sheet: ST2
Supplementary Table S2: List of 145 genes linked to non-obstructive azoospermia or severe oligozoospermia screened in our cohort
Gene	Chromosome	Mode of inheritance	Reference	Gene disease Relationship (GDR) level of evidence*
ADAD2	16	Autosomal recessive	Krausz et al. 2020 (10.1038/s41436-020-0907-1)	Moderate
AK7	14	Autosomal recessive	Nagirnaja et al. 2022 (10.1038/s41467-022-35661-z)	Limited
AKAP4	X	X-linked	Nagirnaja et al. 2022 (10.1038/s41467-022-35661-z)	Limited
APEX2	X	X-linked	Riera-Escamilla et al. 2022 (10.1016/j.ajhg.2022.06.007)	Moderate
AR	X	X-linked	Houston et al. 2021 (10.1093/humupd/dmab030)	Definitive
ATP6V0E2	7	Autosomal recessive	Nagirnaja et al. 2022 (10.1038/s41467-022-35661-z)	Limited
BAX	19	Autosomal recessive	Nagirnaja et al. 2022 (10.1038/s41467-022-35661-z)	Limited
BCORL1	X	X-linked	Houston et al. 2021 (10.1093/humupd/dmab030)	Moderate
BRCA2	13	Autosomal recessive	Nagirnaja et al. 2022 (10.1038/s41467-022-35661-z)	Moderate
BRDT	1	Autosomal recessive	Houston et al. 2021 (10.1093/humupd/dmab030)	Limited
C14orf39	14	Autosomal recessive	Kherraf et al. 2022 (10.1016/j.ajhg.2022.01.011)	Definitive
C1orf146	1	Autosomal recessive	Nagirnaja et al. 2022 (10.1038/s41467-022-35661-z)	Moderate
CCDC33	15	Autosomal recessive	Nagirnaja et al. 2022 (10.1038/s41467-022-35661-z)	Limited
CCDC89	11	Autosomal recessive	Nagirnaja et al. 2022 (10.1038/s41467-022-35661-z)	Limited
CELSR3	3	Autosomal recessive	Nagirnaja et al. 2022 (10.1038/s41467-022-35661-z)	Limited
CEP85	1	Autosomal recessive	Nagirnaja et al. 2022 (10.1038/s41467-022-35661-z)	Limited
CLCN2	3	Autosomal recessive	Nagirnaja et al. 2022 (10.1038/s41467-022-35661-z)	Limited
CMC4	X	X-linked	Riera-Escamilla et al. 2022 (10.1016/j.ajhg.2022.06.007)	Limited
CSMD1	8	Autosomal recessive	Nagirnaja et al. 2022 (10.1038/s41467-022-35661-z)	Limited
CUL4B	X	X-linked	Riera-Escamilla et al. 2022 (10.1016/j.ajhg.2022.06.007)	Limited
DCAF12L1	X	X-linked	Riera-Escamilla et al. 2022 (10.1016/j.ajhg.2022.06.007)	Strong
DCAF12L2	X	X-linked	Riera-Escamilla et al. 2022 (10.1016/j.ajhg.2022.06.007)	Limited
DCAF4	14	Autosomal recessive	Nagirnaja et al. 2022 (10.1038/s41467-022-35661-z)	Limited
DICER1	14	Autosomal recessive	Nagirnaja et al. 2022 (10.1038/s41467-022-35661-z)	Limited
DMC1	22	Autosomal recessive	Houston et al. 2021 (10.1093/humupd/dmab030)	Moderate
DMRT1	9	Autosomal dominant	Houston et al. 2021 (10.1093/humupd/dmab030)	Moderate
DNMT1	19	Autosomal dominant	Houston et al. 2021 (10.1093/humupd/dmab030)	Moderate
E2F1	20	Autosomal dominant	Houston et al. 2021 (10.1093/humupd/dmab030)	Limited
ESPN	1	Autosomal recessive	Nagirnaja et al. 2022 (10.1038/s41467-022-35661-z)	Limited
FAM104A	17	Autosomal recessive	Nagirnaja et al. 2022 (10.1038/s41467-022-35661-z)	Limited
FAM47C	X	X-linked	Houston et al. 2021 (10.1093/humupd/dmab030)	Moderate
FANCA	16	Autosomal recessive	Krausz et al. 2019 (10.1038/s41436-018-0037-1)	Moderate
FANCB	X	X-linked	Riera-Escamilla et al. 2022 (10.1016/j.ajhg.2022.06.007)	Moderate
FANCM	14	Autosomal recessive	Houston et al. 2021 (10.1093/humupd/dmab030)	Strong
FATE1	X	X-linked	Riera-Escamilla et al. 2022 (10.1016/j.ajhg.2022.06.007)	Moderate
FBXO15	18	Autosomal recessive	Nagirnaja et al. 2022 (10.1038/s41467-022-35661-z)	Limited
FKBP6	7	Autosomal recessive	Wyrwoll et al. 2022 (10.1016/j.ajhg.2022.09.002)	Definitive
FNDC7	1	Autosomal recessive	Nagirnaja et al. 2022 (10.1038/s41467-022-35661-z)	Limited
GCNA	X	X-linked	Hrady et al. 2021 (10.1007/s00439-021-02287-y)	Definitive
H2BW1	X	X-linked	Houston et al. 2021 (10.1093/humupd/dmab030)	Limited
HAUS7	X	X-linked	Houston et al. 2021 (10.1093/humupd/dmab030)	Limited
HCN4	15	Autosomal recessive	Nagirnaja et al. 2022 (10.1038/s41467-022-35661-z)	Limited
HENMT1	1	Autosomal recessive	Kherraf et al. 2022 (10.1016/j.ajhg.2022.01.011)	Definitive
HFM1	1	Autosomal recessive	Kherraf et al. 2022 (10.1016/j.ajhg.2022.01.011)	Definitive
HSF2	6	Autosomal dominant	Houston et al. 2021 (10.1093/humupd/dmab030)	Limited
HUWE1	X	X-linked	Riera-Escamilla et al. 2022 (10.1016/j.ajhg.2022.06.007)	Moderate
INHBB	2	Autosomal recessive	Nagirnaja et al. 2022 (10.1038/s41467-022-35661-z)	Limited
KASH5	19	Autosomal recessive	Houston et al. 2021 (10.1093/humupd/dmab030)	Moderate
KCTD19	16	Autosomal recessive	Nagirnaja et al. 2022 (10.1038/s41467-022-35661-z)	Moderate
KIF4A	X	X-linked	Riera-Escamilla et al. 2022 (10.1016/j.ajhg.2022.06.007)	Limited
LUZP4	X	X-linked	Riera-Escamilla et al. 2022 (10.1016/j.ajhg.2022.06.007)	Strong
M1AP	2	Autosomal recessive	Houston et al. 2021 (10.1093/humupd/dmab030)	Strong
MAGEB18	X	X-linked	Nagirnaja et al. 2022 (10.1038/s41467-022-35661-z)	Limited
MAGEB4	X	X-linked	Houston et al. 2021 (10.1093/humupd/dmab030)	Limited
MAJIN	11	Autosomal recessive	Salas-Huetos et al. 2021 (10.1007/s00439-020-02236-1)	Limited
MAP7D3	X	X-linked	Houston et al. 2021 (10.1093/humupd/dmab030)	Limited
MCM8	20	Autosomal recessive	Kherraf et al. 2022 (10.1016/j.ajhg.2022.01.011)	Limited
MCM9	6	Autosomal recessive	Houston et al. 2021 (10.1093/humupd/dmab030)	Strong
MEI1	22	Autosomal recessive	Houston et al. 2021 (10.1093/humupd/dmab030)	Strong
MEIOB	16	Autosomal recessive	Houston et al. 2021 (10.1093/humupd/dmab030)	Strong
MLH3	14	Autosomal recessive	Houston et al. 2021 (10.1093/humupd/dmab030)	Strong
MROH9	1	Autosomal recessive	Nagirnaja et al. 2022 (10.1038/s41467-022-35661-z)	Limited
MSH4	1	Autosomal recessive	Krausz et al. 2020 (10.1038/s41436-020-0907-1)	Strong
MSH5	6	Autosomal recessive	Wyrwoll et al. 2021 (10.1093/humrep/deab230)	Definitive
MSL3	X	X-linked	Riera-Escamilla et al. 2022 (10.1016/j.ajhg.2022.06.007)	Moderate
NANOS1	10	Autosomal dominant	Houston et al. 2021 (10.1093/humupd/dmab030)	Limited
NANOS2	19	Autosomal recessive	Houston et al. 2021 (10.1093/humupd/dmab030)	Limited
NFKBIB	19	Autosomal recessive	Nagirnaja et al. 2022 (10.1038/s41467-022-35661-z)	Limited
NME7	1	Autosomal recessive	Nagirnaja et al. 2022 (10.1038/s41467-022-35661-z)	Limited
NONO	X	X-linked	Riera-Escamilla et al. 2022 (10.1016/j.ajhg.2022.06.007)	Limited
NOTCH1	9	Autosomal recessive	Nagirnaja et al. 2022 (10.1038/s41467-022-35661-z)	Limited
NR0B1	X	X-linked	Nagirnaja et al. 2022 (10.1038/s41467-022-35661-z)	Limited
NR5A1	9	Autosomal dominant	Houston et al. 2021 (10.1093/humupd/dmab030)	Strong
PACRG	6	Autosomal recessive	Nagirnaja et al. 2022 (10.1038/s41467-022-35661-z)	Limited
PANK2	20	Autosomal recessive	Houston et al. 2021 (10.1093/humupd/dmab030)	Limited
PASD1	X	X-linked	Riera-Escamilla et al. 2022 (10.1016/j.ajhg.2022.06.007)	Strong
PCDHB3	5	Autosomal recessive	Nagirnaja et al. 2022 (10.1038/s41467-022-35661-z)	Limited
PDHA2	4	Autosomal recessive	Kherraf et al. 2022 (10.1016/j.ajhg.2022.01.011)	Limited
PIWIL2	8	Autosomal recessive	Houston et al. 2021 (10.1093/humupd/dmab030)	Limited
PLA2G6	22	Autosomal recessive	Nagirnaja et al. 2022 (10.1038/s41467-022-35661-z)	Limited
PLD6	17	Autosomal recessive	Nagirnaja et al. 2022 (10.1038/s41467-022-35661-z)	Limited
PLK4	4	Autosomal dominant	Houston et al. 2021 (10.1093/humupd/dmab030)	Moderate
PMP22	17	Autosomal recessive	Nagirnaja et al. 2022 (10.1038/s41467-022-35661-z)	Limited
PNLDC1	6	Autosomal recessive	Nagirnaja et al. 2022 (10.1038/s41467-022-35661-z)	Definitive
POLA1	X	X-linked	Riera-Escamilla et al. 2022 (10.1016/j.ajhg.2022.06.007)	Limited
POTEJ	2	Autosomal recessive	Nagirnaja et al. 2022 (10.1038/s41467-022-35661-z)	Limited
POU4F2	4	Autosomal recessive	Nagirnaja et al. 2022 (10.1038/s41467-022-35661-z)	Limited
PSMC3IP	17	Autosomal recessive	Houston et al. 2021 (10.1093/humupd/dmab030)	Moderate
RAD21L1	20	Autosomal recessive	Krausz et al. 2020 (10.1038/s41436-020-0907-1)	Strong
RBBP7	X	X-linked	Riera-Escamilla et al. 2022 (10.1016/j.ajhg.2022.06.007)	Strong
RBMXL2	11	Autosomal dominant	Houston et al. 2021 (10.1093/humupd/dmab030)	Moderate
RNF17	13	Autosomal recessive	Nagirnaja et al. 2022 (10.1038/s41467-022-35661-z)	Moderate
RNF212	4	Autosomal recessive	Houston et al. 2021 (10.1093/humupd/dmab030)	Moderate
SCML1	X	X-linked	Riera-Escamilla et al. 2022 (10.1016/j.ajhg.2022.06.007)	Moderate
SCML2	X	X-linked	Riera-Escamilla et al. 2022 (10.1016/j.ajhg.2022.06.007)	Limited
SH3TC2	5	Autosomal recessive	Nagirnaja et al. 2022 (10.1038/s41467-022-35661-z)	Limited
SHOC1	9	Autosomal recessive	Krausz et al. 2020 (10.1038/s41436-020-0907-1)	Strong
SLC4A2	7	Autosomal recessive	Nagirnaja et al. 2022 (10.1038/s41467-022-35661-z)	Limited
SOX8	16	Autosomal dominant	Houston et al. 2021 (10.1093/humupd/dmab030)	Limited
SPATA20	17	Autosomal recessive	Nagirnaja et al. 2022 (10.1038/s41467-022-35661-z)	Limited
SPATA31D1	9	Autosomal recessive	Nagirnaja et al. 2022 (10.1038/s41467-022-35661-z)	Limited
SPIDR	8	Autosomal recessive	Nagirnaja et al. 2022 (10.1038/s41467-022-35661-z)	Limited
SPINK2	4	Autosomal recessive	Houston et al. 2021 (10.1093/humupd/dmab030)	Limited
SPO11	20	Autosomal recessive	Houston et al. 2021 (10.1093/humupd/dmab030)	Limited
SPOCD1	1	Autosomal recessive	Nagirnaja et al. 2022 (10.1038/s41467-022-35661-z)	Limited
SRY	Y	Y-linked	Houston et al. 2021 (10.1093/humupd/dmab030)	Limited
STAG2	X	X-linked	Riera-Escamilla et al. 2022 (10.1016/j.ajhg.2022.06.007)	Limited
STAG3	7	Autosomal recessive	Houston et al. 2021 (10.1093/humupd/dmab030)	Moderate
STPG1	1	Autosomal recessive	Nagirnaja et al. 2022 (10.1038/s41467-022-35661-z)	Limited
STX2	12	Autosomal recessive	Houston et al. 2021 (10.1093/humupd/dmab030)	Limited
SYCE1	10	Autosomal recessive	Houston et al. 2021 (10.1093/humupd/dmab030)	Strong
SYCP2	20	Autosomal dominant	Houston et al. 2021 (10.1093/humupd/dmab030)	Moderate
SYCP3	12	Autosomal dominant	Houston et al. 2021 (10.1093/humupd/dmab030)	Strong
TAF1	X	X-linked	Riera-Escamilla et al. 2022 (10.1016/j.ajhg.2022.06.007)	Limited
TAF4B	18	Autosomal recessive	Houston et al. 2021 (10.1093/humupd/dmab030)	Limited
TAF9B	X	X-linked	Riera-Escamilla et al. 2022 (10.1016/j.ajhg.2022.06.007)	Limited
TBC1D25	X	X-linked	Riera-Escamilla et al. 2022 (10.1016/j.ajhg.2022.06.007)	Limited
TDRD12	19	Autosomal recessive	Nagirnaja et al. 2022 (10.1038/s41467-022-35661-z)	Limited
TDRD9	14	Autosomal recessive	Houston et al. 2021 (10.1093/humupd/dmab030)	Limited
TDRKH	1	Autosomal recessive	Kherraf et al. 2022 (10.1016/j.ajhg.2022.01.011)	Moderate
TERB1	16	Autosomal recessive	Krausz et al. 2020 (10.1038/s41436-020-0907-1)	Strong
TERB2	15	Autosomal recessive	Salas-Huetos et al. 2021 (10.1007/s00439-020-02236-1)	Limited
TEX11	X	X-linked	Houston et al. 2021 (10.1093/humupd/dmab030)	Definitive
TEX14	17	Autosomal recessive	Houston et al. 2021 (10.1093/humupd/dmab030)	Moderate
TEX15	8	Autosomal recessive	Houston et al. 2021 (10.1093/humupd/dmab030)	Strong
TGIF2LY	Y	Y-linked	Nagirnaja et al. 2022 (10.1038/s41467-022-35661-z)	Limited
THOC2	X	X-linked	Riera-Escamilla et al. 2022 (10.1016/j.ajhg.2022.06.007)	Moderate
TIMP1	X	X-linked	Riera-Escamilla et al. 2022 (10.1016/j.ajhg.2022.06.007)	Limited
TRIM71	3	Autosomal dominant	Torres-Fernández et al. 2021 (10.3389/fcell.2021.658966)	Moderate
TSSK4	14	Autosomal recessive	Nagirnaja et al. 2022 (10.1038/s41467-022-35661-z)	Limited
TTLL9	20	Autosomal recessive	Nagirnaja et al. 2022 (10.1038/s41467-022-35661-z)	Limited
TUBA3C	13	Autosomal recessive	Nagirnaja et al. 2022 (10.1038/s41467-022-35661-z)	Limited
U2AF1	21	Autosomal recessive	Nagirnaja et al. 2022 (10.1038/s41467-022-35661-z)	Limited
UBR2	6	Autosomal dominant	Houston et al. 2021 (10.1093/humupd/dmab030)	Limited
USP26	X	X-linked	Houston et al. 2021 (10.1093/humupd/dmab030)	Moderate
USP9X	X	X-linked	Riera-Escamilla et al. 2022 (10.1016/j.ajhg.2022.06.007)	Limited
WNK3	X	X-linked	Houston et al. 2021 (10.1093/humupd/dmab030)	Limited
XRCC2	7	Autosomal recessive	Houston et al. 2021 (10.1093/humupd/dmab030)	Moderate
YY2	X	X-linked	Riera-Escamilla et al. 2022 (10.1016/j.ajhg.2022.06.007)	Limited
ZFX	X	X-linked	Riera-Escamilla et al. 2022 (10.1016/j.ajhg.2022.06.007)	Moderate
ZIC5	13	Autosomal recessive	Nagirnaja et al. 2022 (10.1038/s41467-022-35661-z)	Limited
ZMYM3	X	X-linked	Riera-Escamilla et al. 2022 (10.1016/j.ajhg.2022.06.007)	Moderate
ZMYM5	13	Autosomal recessive	Nagirnaja et al. 2022 (10.1038/s41467-022-35661-z)	Limited
ZMYND15	17	Autosomal recessive	Houston et al. 2021 (10.1093/humupd/dmab030)	Definitive
ZNF610	19	Autosomal recessive	Nagirnaja et al. 2022 (10.1038/s41467-022-35661-z)	Limited
* GDR calculated based on the Smith et al. 2017 reccomendations. Underilined evidence levels correspond to the classification previously reported by Houston et al. 2022

## Sheet: ST3
Supplementary Table S3: Clinical, genetic, histological parameters and TESE outcomes of the 571 patients sequenced in this study
Patient Code	Cohort	Sperm concentration (M/ml)	Karyotype	AZF deletions	FSH	LH	Testosterone (nmol/L)	Right Testis Volume (cc)	Left Testis Volume (cc)	Known cryptorchidia (1 = unilateral; 2= bilateral)	Testis Histology	TESE outcome	Origin
16-0702	Barcelona	0	46, XY	Negative	5	6.33	21.1	18	18	No	Maturation arrest	Negative	Spain
19-0710	Barcelona	0	46, XY	Negative	1.13	0.36	11.8	12	12	No	SCO	Negative	Spain
07-0013	Barcelona	0	46, XY	Negative	10	2.2	NA	16	15	No	Maturation arrest	Positive	Spain
18-0902	Barcelona	0	46, XY	Negative	7.12	2.25	19.9	15	15	No	Maturation arrest	Negative	Spain
07-0093	Barcelona	0	46, XY	Negative	15.7	2.47	9.9	6	10	1	SCO	Positive	Spain
19-0475	Barcelona	0	46, XY	Negative	1.29	2.48	16	NA	NA	No	Maturation arrest	Positive	Spain
16-0531	Barcelona	0	46, XY	Negative	4.78	2.67	18.9	15	20	No	Maturation arrest	Negative	Spain
08-0244	Barcelona	0	46, XY	Negative	3.3	2.75	7.75	15	15	No	Hypospermatogenesis	Positive	Spain
15-0285	Barcelona	0	46, XY	Negative	4.1	2.78	17.9	18	15	No	Maturation arrest	Negative	South America (Not specified)
04-0178	Barcelona	0	46, XY	Negative	3.6	2.8	NA	20	20	No	Maturation arrest	Positive	Spain
10-0499	Barcelona	0	46, XY	Negative	4.36	2.93	20.67	20	20	No	Maturation arrest	Positive	Spain
15-0265	Barcelona	0	46, XY	Negative	2.52	2.99	NA	15	15	No	Maturation arrest	Positive	Spain
21-0576	Barcelona	0	46, XY	Negative	4.9	3	15.2	20	20	No	Maturation arrest	Positive	Spain
18-0406	Barcelona	0	46, XY	Negative	5.94	3.02	25.7	20	20	No	Maturation arrest	Negative	Spain
17-0124	Barcelona	0	46, XY	Negative	6.78	3.09	18	12	15	No	SCO	Positive	Spain
08-0457	Barcelona	0	46, XY	Negative	6.19	3.09	20.8	12	12	No	SCO	Negative	Argentina
20-0452	Barcelona	0	46, XY	Negative	2.25	3.21	18	16	16	No	Maturation arrest	Negative	Spain
10-0203	Barcelona	0	46, XY	Negative	4.53	3.23	12.5	14	15	1	Maturation arrest	Negative	Spain
11-0332	Barcelona	0	46, XY	Negative	16.7	3.27	21	13	14	No	SCO	Negative	Spain
09-0167	Barcelona	0	46, XY	Negative	6.33	3.46	15.6	18	15	No	Maturation arrest	Negative	Pakistan
06-0185	Barcelona	0	46, XY	Negative	12.9	3.6	18.5	8	10	No	SCO	Positive	Bolivia
10-0089	Barcelona	0	46, XY	Negative	3.48	3.6	NA	18	15	No	Maturation arrest	Positive	Spain
08-0079	Barcelona	0	46, XY	Negative	3.75	3.61	14.7	22	22	No	Maturation arrest	Negative	Spain
13-0480	Barcelona	0	46, XY	Negative	2.43	3.79	24.5	20	18	1	Maturation arrest	Positive	Bulgaria
19-0875	Barcelona	0	46, XY	Negative	3.99	3.88	7	18	18	No	Maturation arrest	Positive	Spain
19-0043	Barcelona	0	46, XY	Negative	14.41	4.01	13.4	12	12	No	Maturation arrest	Positive	Brazil
14-0313	Barcelona	0	46, XY	Negative	12.7	4.16	29.7	12	13	No	SCO	Negative	Spain
11-0127	Barcelona	0	46, XY	Negative	7.62	4.2	20.6	15	15	No	Maturation arrest	Negative	Morocco
20-0303	Barcelona	0	46, XY	Negative	4.26	4.22	15.5	18	16	No	Hypospermatogenesis	Positive	Spain
18-0791	Barcelona	0	46, XY	Negative	5.75	4.29	17.8	16	10	No	Hypospermatogenesis	Positive	USA
20-0122	Barcelona	0	46, XY	Negative	9.37	4.31	12.7	14	13	No	SCO	Negative	Spain
19-0932	Barcelona	0	46, XY	Negative	20.69	4.33	14.5	15	15	No	Maturation arrest	Positive	Spain
11-0063	Barcelona	0	46, XY	Negative	6.43	4.35	15.2	13	14	No	Maturation arrest	Negative	Morocco
17-0408	Barcelona	0	46, XY	Negative	7.33	4.37	17.3	14	14	No	SCO	Negative	Spain
13-0417	Barcelona	0	46, XY	Negative	7.79	4.4	9.88	18	20	2	Maturation arrest	Positive	Spain
16-0085	Barcelona	0	46, XY	Negative	9.32	4.48	10.9	8	7	No	SCO	Negative	Moldova
13-0338	Barcelona	0	46, XY	Negative	8.13	4.49	15.9	12	12	2	Maturation arrest	Positive	Spain
16-0597	Barcelona	0	46, XY	Negative	8.45	4.57	14.9	12	12	No	Maturation arrest	Negative	Spain
11-0268	Barcelona	0	46, XY	Negative	31	4.6	NA	10	8	No	SCO	Negative	Spain
20-0441	Barcelona	0	46, XY	Negative	10.65	4.62	12.3	15	15	No	Maturation arrest	Positive	Spain
18-0655	Barcelona	0	46, XY	Negative	17.94	4.65	12.8	0	12	No	Maturation arrest	Positive	Spain
12-0201	Barcelona	0	46, XY	Negative	12.1	4.67	8.6	10	10	No	Maturation arrest	Positive	Spain
15-0730	Barcelona	0	46, XY	Negative	12.5	4.68	13	14	14	No	SCO	Negative	Morocco
11-0102	Barcelona	0	46, XY	Negative	15.5	4.7	14	10	10	No	SCO	Negative	Spain
11-0382	Barcelona	0	46, XY	Negative	11,7	4.74	19.2	18	15	No	SCO	Negative	Spain
10-0104	Barcelona	0	46, XY	Negative	16.9	4.75	18.6	5	15	No	SCO	Positive	France
20-0042	Barcelona	0	46, XY	Negative	5.91	4.87	12.9	15	15	No	Hypospermatogenesis	Positive	Pakistan
09-0166	Barcelona	0	46, XY	Negative	4.84	4.92	10.5	20	13	No	Hypospermatogenesis	Positive	Morocco
12-0086	Barcelona	0	46, XY	Negative	16	5	9.67	21	21	No	SCO	Negative	Spain
19-0280	Barcelona	0	46, XY	Negative	27.49	5.02	23.4	15	15	No	Hypospermatogenesis	Positive	Spain
19-0224	Barcelona	0	46, XY	Negative	12.44	5.11	17	12	10	No	Maturation arrest	Positive	Spain
16-0471	Barcelona	0	46, XY	Negative	2.5	5.2	13.5	15	18	No	Maturation arrest	Positive	South America (Not specified)
15-0545	Barcelona	0	46, XY	Negative	5.1	5.2	12	18	20	No	Maturation arrest	Positive	Spain
15-0302	Barcelona	0	46, XY	Negative	22.3	5.27	8.6	12	12	No	SCO	Negative	Spain
20-0599	Barcelona	0	46, XY	Negative	14.46	5.31	28	25	25	No	SCO	Negative	Spain
11-0138	Barcelona	0	46, XY	Negative	8.55	5.33	10.6	NA	NA	No	Maturation arrest	Positive	Spain
19-0870	Barcelona	0	46, XY	Negative	6.01	5.36	9.1	6	25	No	Hypospermatogenesis	Positive	Brazil
17-0306	Barcelona	0	46, XY	Negative	7.62	5.39	18.7	18	18	No	Hypospermatogenesis	Positive	Spain
15-0598	Barcelona	0	46, XY	Negative	9.8	5.4	7.3	20	20	No	Maturation arrest	Positive	Pakistan
20-0079	Barcelona	0	46, XY	Negative	17.82	5.44	NA	15	15	No	SCO	Negative	Spain
17-0084	Barcelona	0	46, XY	Negative	2.11	5.47	16.9	25	25	No	Hypospermatogenesis	Positive	Morocco
14-0212	Barcelona	0	46, XY	Negative	16	5.5	12	15	15	No	Maturation arrest	Positive	Senegal
17-0051	Barcelona	0	46, XY	Negative	14.7	5.6	19.4	12	15	No	SCO	Negative	Morocco
13-0507	Barcelona	0	46, XY	Negative	8.89	5.68	11.3	8	4	No	Hypospermatogenesis	Positive	Spain
13-0567	Barcelona	0	46, XY	Negative	7.14	5.7	NA	18	18	No	Maturation arrest	Negative	Spain
04-0170	Barcelona	0	46, XY	Negative	25.6	5.86	15.3	12	5	2	SCO	Negative	Spain (consanguineous)
04-0179	Barcelona	0	46, XY	Negative	20	5.9	23.9	10	12	2	SCO	Negative	Spain
15-0203	Barcelona	0	46, XY	Negative	13.4	5.92	14.2	15	15	No	SCO	Negative	Bolivia
13-0359	Barcelona	0	46, XY	Negative	6.12	5.92	25.3	12	15	1	SCO	Positive	Spain
05-0123	Barcelona	0	46, XY	Negative	14.1	6.01	23.6	NA	NA	No	Maturation arrest	Positive	South America (Not specified)
05-0122	Barcelona	0	46, XY	Negative	10.1	6.09	16	13	15	No	Maturation arrest	Positive	Morocco
20-0065	Barcelona	0	46, XY	Negative	4.27	6.16	NA	15	18	No	Maturation arrest	Negative	India
09-0233	Barcelona	0	46, XY	Negative	22.8	6.22	NA	15	12	No	Hypospermatogenesis	Positive	Spain
15-0572	Barcelona	0	46, XY	Negative	3.21	6.24	21.8	22	22	No	Maturation arrest	Positive	South America (Not specified)
15-0365	Barcelona	0	46, XY	Negative	10.1	6.26	12.5	12	15	2	Maturation arrest	Positive	Spain
15-0368	Barcelona	0	46, XY	Negative	24.8	6.3	10	11	10	No	SCO	Negative	Spain
11-0486	Barcelona	0	46, XY	Negative	8.86	6.34	6.56	10	18	No	SCO	Positive	Spain
10-0244	Barcelona	0	46, XY	Negative	2.94	6.38	12.8	12	12	No	Maturation arrest	Positive	Spain
15-0082	Barcelona	0	46, XY	Negative	9.66	6.63	18.9	12	15	2	Maturation arrest	Positive	Spain
06-0183	Barcelona	0	46, XY	Negative	22.4	6.64	13.8	20	14	2	SCO	Positive	Spain
18-0904	Barcelona	0	46, XY	Negative	11.87	6.68	17.7	12	8	No	Hypospermatogenesis	Positive	Spain
17-0690	Barcelona	0	46, XY	Negative	9.76	6.85	18.1	15	12	No	Hypospermatogenesis	Positive	Spain
11-0598	Barcelona	0	46, XY	Negative	6	6.9	11.2	17	17	2	Maturation arrest	Positive	Spain
16-0394	Barcelona	0	46, XY	Negative	16.8	6.96	20.5	15	13	No	Maturation arrest	Positive	Spain
13-0168	Barcelona	0	46, XY	Negative	7.8	7.09	10.4	20	20	No	SCO	Negative	Germany
10-0201	Barcelona	0	46, XY	Negative	16.1	7.19	12.4	12	12	No	SCO	Positive	Portugal
12-0478	Barcelona	0	46, XY	Negative	NA	7.24	NA	20	22	No	SCO	Negative	Spain
17-0024	Barcelona	0	46, XY	Negative	16.72	7.29	12.3	15	15	No	Maturation arrest	Negative	Spain
13-0351	Barcelona	0	46, XY	Negative	19.8	7.34	8.52	18	18	No	SCO	Positive	Morocco
10-0223	Barcelona	0	46, XY	Negative	13.1	7.34	21.5	15	15	No	SCO	Positive	Spain
10-0393	Barcelona	0	46, XY	Negative	16.69	7.4	NA	8	8	No	SCO	Negative	Paraguay
15-0546	Barcelona	0	46, XY	Negative	21.8	7.5	19.7	12	10	No	SCO	Negative	Morocco
11-0333	Barcelona	0	46, XY	Negative	16.7	7.7	15.6	15	15	No	SCO	Negative	Pakistan
19-0751	Barcelona	0	46, XY	Negative	21.32	7.74	6.9	15	5	No	Maturation arrest	Positive	Spain
19-0205	Barcelona	0	46, XY	Negative	25.14	7.76	14.1	15	12	No	Maturation arrest	Positive	Spain
14-0581	Barcelona	0	46, XY	Negative	22	8	10.9	8	6	No	SCO	Negative	Ethiopia
11-0161	Barcelona	0	46, XY	Negative	19.5	8.15	24.1	16	16	2	SCO	Positive	Morocco
16-0533	Barcelona	0	46, XY	Negative	22.5	8.16	10.1	15	15	2	Maturation arrest	Positive	Spain
20-0368	Barcelona	0	46, XY	Negative	8.89	8.34	NA	NA	NA	No	Maturation arrest	Negative	Spain
09-0097	Barcelona	0	46, XY	Negative	15.2	8.38	17.6	10	10	2	SCO	Positive	Morocco
06-0037	Barcelona	0	46, XY	Negative	41.9	8.4	8.3	Non-palpable	12	2	Maturation arrest	Negative	Spain
05-0223	Barcelona	0	46, XY	Negative	10.9	8.4	15.2	12	10	No	Maturation arrest	Positive	Spain
15-0539	Barcelona	0	46, XY	Negative	26.9	8.4	13.6	12	13	1	SCO	Negative	Colombia
17-0425	Barcelona	0	46, XY	Negative	13.71	8.45	29.4	NA	NA	No	Maturation arrest	Negative	Spain
09-0334	Barcelona	0	46, XY	Negative	20	8.5	14.5	10	10	1	SCO	Negative	Spain
20-0357	Barcelona	0	46, XY	Negative	20.73	8.71	15.6	NA	NA	No	SCO	Negative	Spain
09-0504	Barcelona	0	46, XY	Negative	29.8	8.75	19.1	6	6	No	SCO	Positive	Spain
13-0481	Barcelona	0	46, XY	Negative	14	8.77	19.8	15	15	No	Maturation arrest	Negative	Morocco
07-0478	Barcelona	0	46, XY	Negative	23	9	9.4	25	3	2	SCO	Negative	Spain
08-0021	Barcelona	0	46, XY	Negative	25	9	14.9	20	10	No	SCO	Negative	Morocco
15-0629	Barcelona	0	46, XY	Negative	14.6	9.06	14.7	12	12	No	Maturation arrest	Positive	Spain
08-0141	Barcelona	0	46, XY	Negative	32.9	9.1	12.2	10	10	2	SCO	Negative	Spain
17-0509	Barcelona	0	46, XY	Negative	18.4	9.13	11	10	8	No	Maturation arrest	Positive	Spain
09-0444	Barcelona	0	46, XY	Negative	27.3	9.16	13.1	NA	NA	2	SCO	Negative	Morocco
16-0117	Barcelona	0	46, XY	Negative	22.4	9.16	20.2	13	12	No	SCO	Positive	Spain
11-0167	Barcelona	0	46, XY	Negative	5.1	9.18	29.1	12	12	No	SCO	Negative	Spain
12-0603	Barcelona	0	46, XY	Negative	11	9.2	13.1	10	8	No	SCO	Positive	Morocco
20-0249	Barcelona	0	46, XY	Negative	3.44	9.27	12.2	25	25	No	Hypospermatogenesis	Positive	India
17-0937	Barcelona	0	46, XY	Negative	13.55	9.57	11	18	18	No	Maturation arrest	Negative	Spain
10-0231	Barcelona	0	46, XY	Negative	47.1	9.61	NA	Non-palpable	12	2	Maturation arrest	Negative	Spain
11-0456	Barcelona	0	46, XY	Negative	18	9.7	16.1	12	12	2	SCO	Negative	Romania
17-0475	Barcelona	0	46, XY	Negative	19.25	9.77	6.24	20	20	No	SCO	Negative	Spain
17-0578	Barcelona	0	46, XY	Negative	22	9.8	6.5	8	6	No	SCO	Negative	Saudi Arbia
09-0230	Barcelona	0	46, XY	Negative	20	10	20	10	10	2	Maturation arrest	Positive	Spain
19-0361	Barcelona	0	46, XY	Negative	20.27	10.12	11.8	10	10	1	SCO	Positive	Spain
10-0281	Barcelona	0	46, XY	Negative	11.9	10.16	7.94	12	8	No	SCO	Negative	Latvia
18-0975	Barcelona	0	46, XY	Negative	27.99	10.2	25.7	10	10	No	Maturation arrest	Positive	Spain
07-0359	Barcelona	0	46, XY	Negative	5	10.4	10.4	NA	NA	No	Maturation arrest	Negative	Pakistan
12-0236	Barcelona	0	46, XY	Negative	28.8	10.4	11.5	20	20	No	SCO	Negative	Spain
16-0004	Barcelona	0	46, XY	Negative	19.7	10.45	9.64	20	18	2	Maturation arrest	Positive	Spain
15-0389	Barcelona	0	46, XY	Negative	20	10.48	16.6	15	12	No	Maturation arrest	Positive	Spain
12-0447	Barcelona	0	46, XY	Negative	18.2	10.5	11.2	15	12	No	SCO	Negative	Spain
13-0335	Barcelona	0	46, XY	Negative	8.46	10.7	10.5	7	7	No	Maturation arrest	Negative	Nigeria
18-0672	Barcelona	0	46, XY	Negative	19.5	10.8	10.9	NA	10	1	Hypospermatogenesis	Positive	Nigeria
18-0710	Barcelona	0	46, XY	Negative	28.57	10.89	18.9	10	10	2	Maturation arrest	Negative	Spain
11-0476	Barcelona	0	46, XY	Negative	9.57	10.9	6.19	7	7	No	Hypospermatogenesis	Positive	Senegal
05-0121	Barcelona	0	46, XY	Negative	27.2	11	9.98	NA	NA	2	Maturation arrest	Positive	Spain
14-0198	Barcelona	0	46, XY	Negative	43.3	11.07	10.7	10	NA	2	Maturation arrest	Negative	Spain
14-0400	Barcelona	0	46, XY	Negative	14	11.2	14.7	15	12	No	Maturation arrest	Negative	Morocco
11-0262	Barcelona	0	46, XY	Negative	26.3	11.5	20	NA	20	2	Maturation arrest	Positive	Spain
21-0186	Barcelona	0	46, XY	Negative	24.89	11.57	19.8	NA	NA	No	Maturation arrest	Positive	Spain
19-0862	Barcelona	0	46, XY	Negative	30.23	11.6	13.2	12	10	No	SCO	Negative	Spain
20-0125	Barcelona	0	46, XY	Negative	40.86	11.65	23.1	15	15	1	Maturation arrest	Positive	Spain
15-0679	Barcelona	0	46, XY	Negative	20.96	11.81	10.6	10	12	No	Maturation arrest	Negative	Morocco
14-0408	Barcelona	0	46, XY	Negative	23.9	11.86	22.8	6	10	No	Maturation arrest	Positive	Spain
18-0499	Barcelona	0	46, XY	Negative	23.7	11.98	21.9	12	12	No	Maturation arrest	Negative	Morocco
14-0407	Barcelona	0	46, XY	Negative	20	12	32	22	22	No	Maturation arrest	Positive	Spain
12-0056	Barcelona	0	46, XY	Negative	13.7	12.1	14.9	10	10	No	SCO	Negative	Spain
17-0204	Barcelona	0	46, XY	Negative	25.59	12.28	18.6	12	12	No	Maturation arrest	Negative	Spain
13-0603	Barcelona	0	46, XY	Negative	16	12.42	11.2	12	13	No	SCO	Negative	Spain
18-0318	Barcelona	0	46, XY	Negative	32.45	12.86	14.7	8	10	No	Maturation arrest	Positive	Spain
19-0358	Barcelona	0	46, XY	Negative	26.42	12.93	12.4	12	12	No	Maturation arrest	Positive	Mali
14-0297	Barcelona	0	46, XY	Negative	29.8	13.3	10	25	3	1	Maturation arrest	Positive	Morocco
19-0355	Barcelona	0	46, XY	Negative	11.98	13.43	28.4	10	8	2	Maturation arrest	Positive	Spain
19-0692	Barcelona	0	46, XY	Negative	28.63	13.74	16.8	8	8	No	SCO	Positive	Spain
18-0780	Barcelona	0	46, XY	Negative	18.84	14.17	8.9	15	15	No	Maturation arrest	Negative	Algeria
13-0529	Barcelona	0	46, XY	Negative	37.7	14.5	13.9	6	6	No	SCO	Positive	Spain
17-0300	Barcelona	0	46, XY	Negative	23.26	14.6	12.1	15	15	No	Maturation arrest	Negative	Spain
05-0143	Barcelona	0	46, XY	Negative	35.1	14.7	14.4	10	8	No	Hypospermatogenesis	Positive	Spain
21-0431	Barcelona	0	46, XY	Negative	23.85	14.86	16	6	8	No	Maturation arrest	Positive	Spain
09-0192	Barcelona	0	46, XY	Negative	25.8	15.35	20.7	5	5	No	SCO	Positive	Nigeria
14-0061	Barcelona	0	46, XY	Negative	32.5	15.81	5.69	10	NA	1	Maturation arrest	Negative	Spain
10-0324	Barcelona	0	46, XY	Negative	25	16.2	11.3	6	5	No	Maturation arrest	Negative	Spain
14-0070	Barcelona	0	46, XY	Negative	35.6	16.49	14	6	5	No	SCO	Negative	Morocco
13-0403	Barcelona	0	46, XY	Negative	42.9	17	10.6	7	7	2	SCO	Negative	Morocco
15-0654	Barcelona	0	46, XY	Negative	18.1	17.22	17.2	10	10	No	SCO	Negative	South America (Not specified)
06-0166	Barcelona	0	46, XY	Negative	35	17.5	NA	11	9	2	Maturation arrest	Positive	Spain
13-0188	Barcelona	0	46, XY	Negative	57.9	17.67	17.7	4	5	No	Maturation arrest	Negative	Spain
10-0331	Barcelona	0	46, XY	Negative	32	18	10.5	3	4	No	SCO	Negative	Morocco
12-0293	Barcelona	0	46, XY	Negative	35	20	9.28	NA	NA	No	Hypospermatogenesis	Negative	Morocco
21-0552	Barcelona	0	46, XY	Negative	52	21	9.3	10	10	No	Sclerohyalinosis	Negative	Morocco
12-0055	Barcelona	0	46, XY	Negative	39.3	23.6	9.22	8	8	No	Hypospermatogenesis	Positive	Morocco
16-0276	Barcelona	0	46, XY	Negative	42.83	31.98	13	5	5	No	SCO	Negative	R. Dominicana
04-0164	Barcelona	0	46, XY	Negative	13	33	6.3	15	15	No	SCO	Negative	Spain
10-0483	Barcelona	0	46, XY	Negative	75.3	36.95	11.3	NA	NA	No	Hypospermatogenesis	Negative	Mauritania
19-0267	Barcelona	0	46, XY	Negative	72.19	46.67	10.6	15	15	No	Maturation arrest	Positive	Spain
18-0761	Barcelona	0	46, XY	Negative	42.51	49.9	6.9	2	3	No	SCO	Negative	Venezuela
09-0519	Barcelona	0	46, XY	Negative	35	26	18	15	15	No	Maturation arrest	Negative	Spain
09-0114	Barcelona	0	46, XY	Negative	3.59	4.01	21.4	12	14	No	Maturation arrest	Positive	Senegal
12-0611	Barcelona	0	46, XY	Negative	13	6.97	23.1	10	6	No	Maturation arrest	Positive	Morocco
12-0612	Barcelona	0	46, XY	Negative	17.7	7.04	11.5	15	12	No	SCO	Negative	Morocco
09-0464	Barcelona	0	46, XY	Negative	20.3	NA	10.2	20	15	No	SCO	Negative	Spain
10-0323	Barcelona	0	46, XY	Negative	16	NA	14	10	10	No	Hypospermatogenesis	Positive	Spain
07-0276	Barcelona	0	46, XY	Negative	9.61	NA	14.6	15	17	No	Hypospermatogenesis	Positive	Spain
16-0527	Barcelona	0	46, XY	Negative	17	NA	15	6	6	1	SCO	Negative	Spain
18-0627	Barcelona	0	46, XY	Negative	34.43	NA	20.8	8	8	No	SCO	Negative	Morocco
09-0231	Barcelona	0	46, XY	Negative	33	NA	10.7	10	10	No	Maturation arrest	Positive	Morocco
09-0131	Barcelona	0	46, XY	Negative	19,8	NA	15	13	13	No	SCO	Negative	Morocco
12-0078	Barcelona	0	46, XY	Negative	24.5	NA	8.18	12	12	No	Hypospermatogenesis	Negative	Spain
04-0140	Barcelona	0	46, XY	Negative	26	NA	NA	10	10	No	Maturation arrest	Positive	Spain
04-0153	Barcelona	0	46, XY	Negative	6.93	NA	NA	18	20	No	Maturation arrest	Positive	Spain
05-0110	Barcelona	0	46, XY	Negative	30.7	NA	NA	15	18	No	SCO	Negative	Morocco
05-0172	Barcelona	0	46, XY	Negative	4.9	NA	NA	15	12	No	SCO	Positive	Italy
06-0110	Barcelona	0	46, XY	Negative	26.8	NA	NA	NA	NA	No	Hypospermatogenesis	Positive	Nigeria
06-0186	Barcelona	0	46, XY	Negative	NA	NA	NA	10	10	1	Maturation arrest	Positive	Morocco
06-0222	Barcelona	0	46, XY	Negative	5.7	NA	NA	NA	NA	No	Hypospermatogenesis	Positive	Spain
07-0163	Barcelona	0	46, XY	Negative	2.45	NA	NA	20	20	2	Maturation arrest	Positive	Spain
07-0220	Barcelona	0	46, XY	Negative	19.7	NA	NA	20	20	No	Maturation arrest	Negative	Morocco
07-0241	Barcelona	0	46, XY	Negative	NA	NA	NA	NA	NA	No	SCO	Negative	Peru
07-0307	Barcelona	0	46, XY	Negative	9.27	NA	NA	15	15	No	Maturation arrest	Positive	Spain
07-0411	Barcelona	0	46, XY	Negative	NA	NA	NA	15	15	No	SCO	Negative	South America (Not specified)
07-0517	Barcelona	0	46, XY	Negative	24.7	NA	NA	11	11	No	Hypospermatogenesis	Negative	Morocco
08-0255	Barcelona	0	46, XY	Negative	4.63	NA	NA	NA	NA	No	Maturation arrest	Negative	Morocco
08-0262	Barcelona	0	46, XY	Negative	7.23	NA	NA	NA	NA	No	Hypospermatogenesis	Positive	Spain
08-0498	Barcelona	0	46, XY	Negative	17.6	NA	NA	15	15	No	Maturation arrest	Positive	Spain
08-0500	Barcelona	0	46, XY	Negative	NA	NA	NA	18	18	No	SCO	Negative	Spain
09-0113	Barcelona	0	46, XY	Negative	4,88	NA	NA	20	20	No	Hypospermatogenesis	Positive	Morocco
09-0168	Barcelona	0	46, XY	Negative	15.6	NA	NA	10	12	No	Maturation arrest	Positive	Honduras
09-0195	Barcelona	0	46, XY	Negative	18	NA	NA	10	12	No	SCO	Negative	Spain
09-0297	Barcelona	0	46, XY	Negative	4.3	NA	NA	20	20	No	Maturation arrest	Negative	India
09-0542	Barcelona	0	46, XY	Negative	20	NA	NA	13	13	No	Maturation arrest	Positive	Morocco
10-0036	Barcelona	0	46, XY	Negative	1.8	NA	NA	20	15	No	Hypospermatogenesis	Positive	Spain
10-0200	Barcelona	0	46, XY	Negative	6.09	NA	NA	20	20	No	Hypospermatogenesis	Negative	Spain
10-0338	Barcelona	0	46, XY	Negative	19.9	NA	NA	10	12	No	Maturation arrest	Positive	Spain
11-0029	Barcelona	0	46, XY	Negative	15.6	NA	NA	15	15	No	SCO	Negative	Spain
11-0113	Barcelona	0	46, XY	Negative	NA	NA	NA	6	8	No	SCO	Positive	Italy
11-0151	Barcelona	0	46, XY	Negative	10.9	NA	NA	15	15	No	Maturation arrest	Negative	Spain (consanguineous)
11-0272	Barcelona	0	46, XY	Negative	NA	NA	NA	15	13	No	Maturation arrest	Negative	Morocco
11-0463	Barcelona	0	46, XY	Negative	11.2	NA	NA	22	13	No	Maturation arrest	Positive	Spain
11-0536	Barcelona	0	46, XY	Negative	20	NA	NA	15	15	No	Maturation arrest	Positive	Spain
11-0553	Barcelona	0	46, XY	Negative	14	NA	NA	20	20	No	Maturation arrest	Negative	Pakistan
12-0071	Barcelona	0	46, XY	Negative	6.34	NA	NA	18	18	2	Maturation arrest	Positive	Spain
13-0226	Barcelona	0	46, XY	Negative	18	NA	NA	16	16	2	SCO	Negative	Spain
13-0400	Barcelona	0	46, XY	Negative	6.11	NA	NA	18	18	No	SCO	Positive	Spain
14-0277	Barcelona	0	46, XY	Negative	8	NA	NA	12	12	No	SCO	Negative	Spain
15-0099	Barcelona	0	46, XY	Negative	6.02	NA	NA	15	15	No	Maturation arrest	Positive	Spain
15-0252	Barcelona	0	46, XY	Negative	NA	NA	NA	15	12	No	Maturation arrest	Positive	Spain
15-0390	Barcelona	0	46, XY	Negative	4.9	NA	NA	18	18	No	Maturation arrest	Positive	Spain
16-0171	Barcelona	0	46, XY	Negative	19.1	NA	NA	12	12	No	SCO	Negative	Spain
16-0231	Barcelona	0	46, XY	Negative	5.26	NA	NA	15	15	No	Maturation arrest	Positive	Spain
17-0657	Barcelona	0	46, XY	Negative	20.5	NA	NA	11	10	No	Maturation arrest	Negative	Spain
17-0919	Barcelona	0	46, XY	Negative	9.9	NA	NA	20	20	No	Maturation arrest	Positive	Spain
18-0064	Barcelona	0	46, XY	Negative	18.84	NA	NA	15	15	No	SCO	Negative	Spain
21-0123	Barcelona	0	46, XY	Negative	19	NA	NA	15	15	No	SCO	Negative	Spain
A2396	Barcelona	0	46, XY	Negative	NA	NA	NA	NA	NA	No	SCO	Negative	Italy
09-0065	Barcelona	0	46, XY	Negative	15.9	NA	NA	20	20	2	Maturation arrest	Negative	Spain
11-0040	Barcelona	0	46, XY	Negative	15.4	14.8	NA	15	15	No	SCO	Negative	Spain
11-0534	Barcelona	0	46, XY	Negative	NA	NA	NA	8	5	No	SCO	Negative	Colombia
11-0579	Barcelona	0	46, XY	Negative	10.11	NA	NA	10	10	No	SCO	Negative	Morocco
12-0009	Barcelona	0	46, XY	Negative	17.3	14.6	14.4	12	10	No	SCO	Negative	Lithuania
12-0179	Barcelona	0	46, XY	Negative	29.3	13.5	21.7	12	12	No	SCO	Negative	Morocco
12-0378	Barcelona	0	46, XY	Negative	14	NA	NA	20	20	No	Maturation arrest	Negative	Morocco
13-0028	Barcelona	0	46, XY	Negative	21	7.8	10	20	20	No	SCO	Negative	Honduras
13-0178	Barcelona	0	46, XY	Negative	19.7	NA	NA	13	13	No	SCO	Negative	Chile
14-0631	Barcelona	0	46, XY	Negative	14	5.67	23.5	12	18	No	SCO	Negative	Spain
15-0192	Barcelona	0	46, XY	Negative	19.1	10.3	25.9	11	13	No	SCO	Negative	Spain
16-0135	Barcelona	0	46, XY	Negative	42.3	13.9	8.1	12	12	No	SCO	Negative	Spain
16-0559	Barcelona	0	46, XY	Negative	17.48	7.34	10.2	18	15	no	SCO	Negative	Spain
16-0606	Barcelona	0	46, XY	Negative	22.52	NA	NA	15	15	No	SCO	Negative	Morocco
17-0691	Barcelona	0	46, XY	Negative	18.23	6.75	12.2	15	15	No	SCO	Negative	Pakistan
18-0053	Barcelona	0	46, XY	Negative	20.02	6.95	26.2	15	12	No	SCO	Negative	Spain
18-0280	Barcelona	0	46, XY	Negative	9.26	3.98	14.8	18	18	No	SCO	Negative	Spain
18-0750	Barcelona	0	46, XY	Negative	11.5	3.73	21.9	12	15	No	SCO	Negative	Spain
18-0920	Barcelona	0	46, XY	Negative	38.52	16.52	14.4	15	15	No	SCO	Negative	Spain
19-0588	Barcelona	0	46, XY	Negative	10.6	4.4	17.3	15	15	No	SCO	Negative	Argentina
20-0341	Barcelona	0	46, XY	Negative	22.8	10.3	18	NA	NA	No	SCO	Negative	Ecuador
20-0604	Barcelona	0	46, XY	Negative	19.44	6.15	10.8	12	15	No	SCO	Negative	Spain
21-0036	Barcelona	0	46, XY	Negative	4.37	0.15	17.9	14	12	No	Maturation arrest	Negative	Algeria
21-0594	Barcelona	0	46, XY	Negative	5.49	5.79	12	18	18	No	Maturation arrest	Negative	Pakistan
22-0042	Barcelona	0	46, XY	Negative	15.49	5.65	11.6	10	10	No	Maturation arrest	Negative	Spain
22-0257	Barcelona	0	46, XY	Negative	159.95	15.13	18.8	15	18	No	Maturation arrest	Negative	Spain
A2532	Barcelona	0	46, XY	Negative	18.8	6.7	15.3	7	7	No	NA	Negative	Peru
WGS_INF_001	Doha	0	46, XY	Negative	0.6	0.5	9.47	NA	NA	No	Sclerohyalinosis	Negative	Jordan
WGS_INF_002	Doha	0	46, XY	Negative	11.1	8.4	30.2	NA	NA	No	Hypospermatogenesis	Negative	Pakistan
WGS_INF_006	Doha	0	46, XY	Negative	NA	NA	NA	NA	NA	No	SCO	Positive	Yemen
WGS_INF_008	Doha	0	46, XY	Negative	9.8	6.4	21	NA	NA	No	SCO	Negative	Pakistan
WGS_INF_010	Doha	0	46, XY	Negative	28.7	11.4	13.6	NA	NA	No	SCO	Negative	Iran
WGS_INF_011	Doha	0	46, XY	Negative	24.8	4.6	10.4	NA	NA	No	SCO	Negative	India
WGS_INF_012	Doha	0	46, XY	Negative	7.4	6.3	20.5	7.2	6.3	No	Hypospermatogenesis	Positive	Palestine
WGS_INF_013	Doha	0	46, XY	Negative	31.8	16.4	10.8	NA	NA	No	SCO	Negative	Nigeria
WGS_INF_014	Doha	0	46, XY	Negative	42.7	21.5	8.5	NA	NA	No	Sclerohyalinosis	Positive	Pakistan
WGS_INF_015	Doha	0	46, XY	Negative	28.3	16.3	5.64	3	5	No	SCO	Positive	Sudan
WGS_INF_016	Doha	0	46, XY	Negative	8.8	11.8	17.8	NA	NA	No	Maturation arrest	Negative	Pakistan
WGS_INF_018	Doha	0	46, XY	Negative	5.6	5.7	11.7	9	8.2	No	NA	Positive	Qatar
WGS_INF_020	Doha	0	46, XY	Negative	35.5	11.9	13.7	NA	NA	No	SCO	Positive	Sudan
WGS_INF_021	Doha	0	46, XY	Negative	17.3	7.4	14.7	NA	NA	No	SCO	Negative	Tunis
WGS_INF_024	Doha	0	46, XY	Negative	1	5	17.1	NA	NA	No	Maturation arrest	Negative	Qatar
WGS_INF_025	Doha	0	46, XY	Negative	31.7	18.7	3.25	NA	NA	No	Sclerohyalinosis	Positive	Oman
WGS_INF_027	Doha	0	46, XY	Negative	20.7	10.9	13.6	NA	NA	No	SCO	Negative	Syria
WGS_INF_028	Doha	0	46, XY	Negative	3.3	7.5	20.7	NA	NA	No	Maturation arrest	Negative	Syria
WGS_INF_029	Doha	0	46, XY	Negative	9.4	6.4	8.77	NA	NA	No	Hypospermatogenesis	Negative	Pakistan
WGS_INF_030	Doha	0	46, XY	Negative	11.6	10.8	18.1	NA	NA	No	Maturation arrest	Negative	Syria
WGS_INF_031	Doha	0	46, XY	Negative	24	23.8	15.1	5	6	No	Hypospermatogenesis	Negative	Qatar
WGS_INF_035	Doha	0	46, XY	Negative	5.2	9.7	15.2	NA	NA	No	SCO	Negative	Yemen
WGS_INF_037	Doha	0	46, XY	Negative	13.5	13.5	12.2	NA	NA	No	SCO	Negative	Pakistan
WGS_INF_039	Doha	0	46, XY	Negative	18.4	7.3	7.79	6.5	6.7	No	SCO	Positive	Qatar
WGS_INF_042	Doha	0	46, XY	Negative	31	19.6	8.73	6	6	No	SCO	Negative	Qatar
WGS_INF_044	Doha	0	46, XY	Negative	7.9	4.7	15.5	NA	NA	No	Hypospermatogenesis	Negative	Qatar
WGS_INF_045	Doha	0	46, XY	Negative	18.4	9.6	12.1	NA	NA	No	SCO	Negative	Philipines
WGS_INF_048	Doha	0	46, XY	Negative	7.5	7.2	2.7	NA	NA	No	SCO	Negative	Qatar
WGS_INF_054	Doha	0	46, XY	Negative	0.8	0.8	12.7	NA	NA	No	SCO	Positive	Sudan
WGS_INF_055	Doha	0	46, XY	Negative	22.4	15.4	16.3	NA	NA	No	SCO	Negative	Palestine
WGS_INF_058	Doha	0	46, XY	Negative	23.1	10.2	13.3	8	7.2	No	Hypospermatogenesis	Negative	Morocco
WGS_INF_061	Doha	0	46, XY	Negative	4.7	4.7	15.2	10	10	No	NA	Negative	Philipines
WGS_INF_063	Doha	0	46, XY	Negative	10.9	4.8	12.1	2.6	6.2	No	NA	Positive	Philipines
WGS_INF_064	Doha	0	46, XY	Negative	6.4	5.1	20.3	NA	NA	No	Hypospermatogenesis	Positive	India
WGS_INF_067	Doha	0	46, XY	Negative	38.8	20.8	18.1	NA	NA	No	SCO	Negative	Jordan
WGS_INF_068	Doha	0	46, XY	Negative	1.8	6.3	18.5	NA	NA	No	Hypospermatogenesis	Negative	Qatar
WGS_INF_069	Doha	0	46, XY	Negative	20.1	9.8	9.7	NA	NA	No	Sclerohyalinosis	Positive	Egypt
WGS_INF_070	Doha	0	46, XY	Negative	4.1	6	10	NA	NA	No	Hypospermatogenesis	Positive	Iran
WGS_INF_072	Doha	0	46, XY	Negative	24.7	16	5.8	NA	NA	No	Sclerohyalinosis	Negative	Ethiopia
WGS_INF_075	Doha	0	46, XY	Negative	30.1	25.5	10.3	NA	NA	No	SCO	Negative	Iraq
WGS_INF_079	Doha	0	46, XY	Negative	25.7	7.6	12.6	NA	NA	No	SCO	Negative	Qatar
WGS_INF_081	Doha	0	46, XY	Negative	10.8	7.9	15.9	NA	NA	No	Hypospermatogenesis	Positive	Qatar
WGS_INF_084	Doha	0	46, XY	Negative	NA	NA	NA	NA	NA	No	NA	Positive	Egypt
WGS_INF_087	Doha	0	46, XY	Negative	12.6	7.6	15.2	NA	NA	No	SCO	Negative	Palestine
WGS_INF_090	Doha	0	46, XY	Negative	4.3	1.8	23.8	NA	NA	No	Maturation arrest	Negative	Bangladish
WGS_INF_098	Doha	0	46, XY	Negative	14.4	11.7	11.1	NA	NA	No	Maturation arrest	Negative	India
WGS_INF_102	Doha	0	46, XY	Negative	21.4	15.4	8.3	NA	NA	No	SCO	Negative	Egypt
WGS_INF_104	Doha	0	46, XY	Negative	57	19.2	11.5	8	6	No	NA	Positive	Palestine
WGS_INF_111	Doha	0	46, XY	Negative	11	16.1	25.1	10	10	No	NA	Positive	Qatar
WGS_INF_114	Doha	0	46, XY	Negative	67.1	32.5	6.7	NA	NA	No	SCO	Negative	Qatar
WES_INF_116	Doha	0	46, XY	Negative	80	12	30.4	NA	NA	No	SCO	Negative	Yemen
WES_INF_121	Doha	0	46, XY	Negative	26	11	28.7	NA	NA	No	SCO	Positive	Egypt
WES_INF_122	Doha	0	46, XY	Negative	9	5	11.7	NA	NA	No	Hypospermatogenesis	Positive	Pakistan
WES_INF_125	Doha	0	46, XY	Negative	27	15	3.4	NA	NA	No	Maturation arrest	Negative	Qatar
WES_INF_128	Doha	0	46, XY	Negative	21	10	15.1	5.3	3.8	No	NA	Negative	Syria
WES_INF_130	Doha	0	46, XY	Negative	3	2	13.4	NA	NA	No	SCO	Negative	Egypt
WES_INF_138	Doha	0	46, XY	Negative	9	3	4.7	NA	NA	No	SCO	Negative	Egypt
WES_INF_139	Doha	0	46, XY	Negative	18	8	21.4	NA	NA	No	SCO	Negative	Pakistan
WES_INF_143	Doha	0	46, XY	Negative	17	9	11.9	NA	NA	No	SCO	Negative	Pakistan
WES_INF_147	Doha	0	46, XY	Negative	18	12	9.28	NA	NA	No	SCO	Negative	Qatar
WES_INF_148	Doha	0	46, XY	Negative	11	5	19.5	NA	NA	No	SCO	Negative	Qatar
WES_INF_158	Doha	0	46, XY	Negative	19	10	17.1	NA	NA	No	Hypospermatogenesis	Positive	Philipines
WES_INF_165	Doha	0	46, XY	Negative	8	10	20.52	NA	NA	No	SCO	Negative	Qatar
WES_INF_168	Doha	0	46, XY	Negative	21	12	15.3	NA	NA	No	SCO	Positive	Sudan
WES_INF_173	Doha	0	46, XY	Negative	9	7	7.79	NA	NA	No	SCO	Positive	Tunis
WES_INF_174	Doha	0	46, XY	Negative	21	13	13.6	10	10	No	NA	Positive	Jordan
WES_INF_180	Doha	0	46, XY	Negative	17	7	7.05	NA	NA	No	SCO	Negative	Qatar
WES_INF_181	Doha	0	46, XY	Negative	10	7	13.7	NA	NA	No	SCO	Negative	Jordan
WES_INF_183	Doha	0	46, XY	Negative	9	5	9.04	NA	NA	No	Maturation arrest	Negative	Egypt
WES_INF_187	Doha	0	46, XY	Negative	11	5	11.36	NA	NA	No	SCO	Negative	Palestine
WES_INF_188	Doha	0	46, XY	Negative	20	9	25.1	NA	NA	No	SCO	Negative	Egypt
WES_INF_189	Doha	0	46, XY	Negative	23	9	26.2	6	5	No	NA	Positive	Philipines
WES_INF_191	Doha	0	46, XY	Negative	19	7	4.3	NA	NA	No	Hypospermatogenesis	Positive	Sudan
WES_INF_193	Doha	0	46, XY	Negative	14	13	20.99	NA	NA	No	Hypospermatogenesis	Positive	Egypt
WES_INF_196	Doha	0	46, XY	Negative	21	7.3	6.3	NA	NA	No	SCO	Negative	Jordan
WES_INF_199	Doha	0	46, XY	Negative	19	10	1.69	NA	NA	No	SCO	Negative	Qatar
WES_INF_203	Doha	0	46, XY	Negative	3	3	15.13	NA	NA	No	Maturation arrest	Negative	Syria
WES_INF_210	Doha	0	46, XY	Negative	6	3	1.5	NA	NA	No	Maturation arrest	Negative	India
WES_INF_216	Doha	0	46, XY	Negative	30	9	23.6	NA	NA	No	Maturation arrest	Negative	Qatar
WES_INF_222	Doha	0	46, XY	Negative	57	27	3.18	NA	NA	No	Maturation arrest	Negative	Nigeria
WES_INF_232	Doha	0	46, XY	Negative	17	12	7.3	NA	NA	No	SCO	Positive	Egypt
WES_INF_235	Doha	0	46, XY	Negative	26	16	12.3	NA	NA	No	Hypospermatogenesis	Positive	Egypt
WES_INF_246	Doha	0	46, XY	Negative	NA	NA	NA	NA	NA	No	SCO	Negative	Egypt
WES_INF_249	Doha	0	46, XY	Negative	NA	NA	NA	NA	NA	No	SCO	Negative	Egypt
WES_INF_251	Doha	0	46, XY	Negative	NA	NA	NA	NA	NA	No	Hypospermatogenesis	Positive	Egypt
WES_INF_264	Doha	0	46, XY	Negative	22	4	15.2	NA	NA	No	SCO	Negative	Qatar
WES_INF_265	Doha	0	46, XY	Negative	6	4	23.6	8	6	No	NA	Positive	India
WES_INF_266	Doha	0	46, XY	Negative	12	10	21.3	NA	NA	No	Hypospermatogenesis	Positive	Egypt
WES_INF_271	Doha	0	46, XY	Negative	3	1	12	NA	NA	No	SCO	Negative	Pakistan
WES_INF_272	Doha	0	46, XY	Negative	16	14	21	NA	NA	No	Maturation arrest	Negative	Egypt
WES_INF_277	Doha	0	46, XY	Negative	34	24	16.5	NA	NA	No	SCO	Negative	Lebanon
WES_INF_278	Doha	0	46, XY	Negative	5	4	20.3	NA	NA	No	Maturation arrest	Negative	Qatar
WES_INF_279	Doha	0	46, XY	Negative	38	17	13.4	NA	NA	No	SCO	Positive	Syria
WES_INF_282	Doha	0	46, XY	Negative	37	18	31.8	NA	NA	No	SCO	Negative	Nigeria
WES_INF_284	Doha	0	46, XY	Negative	17	9	10.5	NA	NA	No	SCO	Negative	Jordan
WES_INF_285	Doha	0	46, XY	Negative	NA	NA	NA	NA	NA	No	Maturation arrest	Negative	Egypt
WES_INF_290	Doha	0	46, XY	Negative	NA	NA	NA	10	8	No	NA	Positive	Pakistan
WGS_INF_125	Doha	0	46, XY	Negative	13	11	23.13	NA	NA	No	Maturation arrest	Negative	Egypt
WGS_INF_127	Doha	0	46, XY	Negative	6	3	16.07	NA	NA	No	Maturation arrest	Negative	Jordan
WGS_INF_136	Doha	0	46, XY	Negative	21	27	25.3	NA	NA	No	Hypospermatogenesis	Positive	Qatar
WGS_INF_138	Doha	0	46, XY	Negative	1	1	4.01	NA	NA	No	SCO	Negative	Jordan
WGS_INF_150	Doha	0	46, XY	Negative	14	12	21.35	NA	NA	No	Maturation arrest	Negative	Palestine
WGS_INF_154	Doha	0	46, XY	Negative	NA	NA	NA	NA	NA	No	Maturation arrest	Negative	Egypt
WGS_INF_156	Doha	0	46, XY	Negative	NA	NA	NA	10	10	No	SCO	Negative	Qatar
WGS_INF_158	Doha	0	46, XY	Negative	NA	NA	NA	NA	NA	No	Hypospermatogenesis	Positive	Lebanon
WES_INF_005	Doha	0	46, XY	Negative	5	4	20.1	NA	NA	No	Hypospermatogenesis	Positive	Qatar
WES_INF_007	Doha	0	46, XY	Negative	1	7	25.1	NA	NA	No	Hypospermatogenesis	Positive	Qatar
WES_INF_012	Doha	0	46, XY	Negative	11	5	13.23	NA	NA	No	Maturation arrest	Negative	Jordan
WGS_INF_160	Doha	0	46, XY	Negative	NA	NA	NA	NA	NA	No	SCO	Positive	NA
NCL_MI_0001P	Newcastle/Nijmegen	0	46, XY	Negative	7.4	NA	11.5	15	15	No	SCO	Negative	United Kingdom
NCL_MI_0003P	Newcastle/Nijmegen	0	46, XY	Negative	11.3	NA	2.49	15	15	No	Maturation arrest	Negative	United Kingdom
NCL_MI_0006P	Newcastle/Nijmegen	0	46, XY	Negative	10.4	NA	15.4	20	20	No	Maturation arrest	Negative	United Kingdom
NCL_MI_0008P	Newcastle/Nijmegen	0	46, XY	Negative	6.3	NA	7.2	25	25	No	SCO	Negative	Pakistan
NCL_MI_0010P	Newcastle/Nijmegen	0	46, XY	Negative	18.4	NA	7.5	20	20	No	SCO	Positive	United Kingdom
NCL_MI_0012P	Newcastle/Nijmegen	0	46, XY	Negative	20.8	NA	13.8	20	20	No	SCO	Negative	United Kingdom
NCL_MI_0013P	Newcastle/Nijmegen	0	46, XY	Negative	11.8	NA	10.7	12	15	No	SCO	Positive	United Kingdom-Caribean
NCL_MI_0014P	Newcastle/Nijmegen	0	46, XY	Negative	49.2	NA	13.1	8	8	No	SCO	Positive	United Kingdom
NCL_MI_0017P	Newcastle/Nijmegen	0	46, XY	Negative	19.3	NA	8.5	15	15	No	SCO	Positive	United Kingdom
NCL_MI_0018P	Newcastle/Nijmegen	0	46, XY	Negative	6.5	NA	17.6	20	15	No	Hypospermatogenesis	Positive	United Kingdom
NCL_MI_0021P	Newcastle/Nijmegen	0	46, XY	Negative	12.9	NA	6.8	20	20	No	Hypospermatogenesis	Positive	United Kingdom
NCL_MI_0022P	Newcastle/Nijmegen	0	46, XY	Negative	28.4	NA	1.9	12	12	No	SCO	Positive	United Kingdom
NCL_MI_0023P	Newcastle/Nijmegen	0	46, XY	Negative	17.1	NA	10.6	15	15	No	SCO	Negative	United Kingdom
NCL_MI_0027P	Newcastle/Nijmegen	0	46, XY	Negative	14.6	NA	7.6	30	30	No	Maturation arrest	Negative	United Kingdom
NCL_MI_0033P	Newcastle/Nijmegen	0	46, XY	Negative	18.4	NA	10.8	15	20	No	Hypospermatogenesis	Positive	United Kingdom
NCL_MI_0035P	Newcastle/Nijmegen	0	46, XY	Negative	16.8	NA	14.6	15	15	No	SCO	Negative	United Kingdom
NCL_MI_0036P	Newcastle/Nijmegen	0	46, XY	Negative	13.3	NA	11.1	12	16	No	Hypospermatogenesis	Negative	United Kingdom
NCL_MI_0037P	Newcastle/Nijmegen	0	46, XY	Negative	36.2	NA	NA	15	15	No	Maturation arrest	Negative	United Kingdom
NCL_MI_0038P	Newcastle/Nijmegen	0	46, XY	Negative	26.9	NA	22.9	10	10	No	Maturation arrest	Negative	United Kingdom-Caribean
NCL_MI_0039P	Newcastle/Nijmegen	0	46, XY	Negative	26.7	NA	5.4	12	12	No	SCO	Negative	United Kingdom
NCL_MI_0040P	Newcastle/Nijmegen	0	46, XY	Negative	34.8	NA	6.2	8	8	No	Hypospermatogenesis	Negative	United Kingdom
NCL_MI_0045P	Newcastle/Nijmegen	0	46, XY	Negative	33.4	NA	10.4	20	NA	No	Hypospermatogenesis	Positive	United Kingdom
NCL_MI_0046P	Newcastle/Nijmegen	0	46, XY	Negative	14.9	NA	18.4	25	30	No	Maturation arrest	Negative	United Kingdom
NCL_MI_0047P	Newcastle/Nijmegen	0	46, XY	Negative	15.7	NA	4.8	7	7	No	Maturation arrest	Negative	United Kingdom
NCL_MI_0051P	Newcastle/Nijmegen	0	46, XY	Negative	45.8	NA	< 1.0	30	4	No	NA	Negative	United Kingdom
NCL_MI_0052P	Newcastle/Nijmegen	0	46, XY	Negative	16.8	NA	3.9	15	15	No	Hypospermatogenesis	Negative	United Kingdom
NCL_MI_0054P	Newcastle/Nijmegen	0	46, XY	Negative	20.8	NA	14.1	25	25	No	Maturation arrest	Negative	United Kingdom
NCL_MI_0064P	Newcastle/Nijmegen	0	46, XY	Negative	21.2	NA	12.5	10	10	No	Hypospermatogenesis	Negative	United Kingdom
NCL_MI_0067P	Newcastle/Nijmegen	0	46, XY	Negative	18.3	NA	11.8	30	30	No	Hypospermatogenesis	Negative	United Kingdom
NCL_MI_0069P	Newcastle/Nijmegen	0	46, XY	Negative	18.8	NA	7.7	15	15	No	Maturation arrest	Negative	United Kingdom
NCL_MI_0071P	Newcastle/Nijmegen	0	46, XY	Negative	16.8	NA	10.9	12	12	No	SCO	Negative	United Kingdom
NCL_MI_0086P	Newcastle/Nijmegen	0	46, XY	Negative	53.6	NA	8.6	4	4	No	SCO	Negative	United Kingdom
NCL_MI_0105P	Newcastle/Nijmegen	0	46, XY	Negative	3.3	NA	10.6	20	20	No	Maturation arrest	Negative	United Kingdom
NCL_MI_0108P	Newcastle/Nijmegen	0	46, XY	Negative	12.04	NA	17	20	20	No	Maturation arrest	Negative	United Kingdom
NCL_MI_0119P	Newcastle/Nijmegen	0	46, XY	Negative	22	NA	12.4	5	5	No	Hypospermatogenesis	Negative	African (not specified)
NCL_MI_0121P	Newcastle/Nijmegen	0	46, XY	Negative	19	NA	10.7	15	NA	No	Hypospermatogenesis	Negative	United Kingdom
NCL_MI_0124P	Newcastle/Nijmegen	0	46, XY	Negative	15.7	NA	8	15	15	No	Hypospermatogenesis	Negative	Asian (not specified)
NCL_MI_0153P	Newcastle/Nijmegen	0	46, XY	Negative	3.8	NA	17.6	20	20	No	Maturation arrest	Negative	India
NCL_MI_0155P	Newcastle/Nijmegen	0	46, XY	Negative	12.5	NA	8.6	25	25	No	Maturation arrest	Negative	United Kingdom
NCL_MI_0160P	Newcastle/Nijmegen	0	46, XY	Negative	21	NA	18.3	20	25	No	SCO	Negative	United Kingdom
NCL_MI_0170P	Newcastle/Nijmegen	0	46, XY	Negative	33.2	NA	16.4	6	8	No	SCO	Negative	United Kingdom
NCL_MI_0177P	Newcastle/Nijmegen	0	46, XY	Negative	15.7	NA	7.8	10	10	No	Maturation arrest	Negative	Pakistan
NCL_MI_0179P	Newcastle/Nijmegen	0	46, XY	Negative	5.5	NA	7.7	25	25	No	Hypospermatogenesis	Negative	United Kingdom
NCL_MI_0181P	Newcastle/Nijmegen	0	46, XY	Negative	17.5	NA	23	20	20	No	SCO	Negative	United Kingdom
NCL_MI_0182P	Newcastle/Nijmegen	0	46, XY	Negative	10.7	NA	11.5	30	30	No	Hypospermatogenesis	Negative	United Kingdom
NCL_MI_0216P	Newcastle/Nijmegen	0	46, XY	Negative	NA	NA	NA	20	20	No	Maturation arrest	Negative	United Kingdom
NCL_MI_0250P	Newcastle/Nijmegen	0	46, XY	Negative	26.3	NA	18.9	4	6	No	SCO	Negative	United Kingdom
NCL_MI_0252P	Newcastle/Nijmegen	0	46, XY	Negative	23.5	NA	10.9	12	15	No	SCO	Negative	United Kingdom
NCL_MI_0257P	Newcastle/Nijmegen	0	46, XY	Negative	15.6	NA	14.7	25	25	No	Maturation arrest	Negative	United Kingdom
NCL_MI_0265P	Newcastle/Nijmegen	0	46, XY	Negative	25.2	NA	9.1	8	8	No	SCO	Negative	United Kingdom
NIJ_MI_0001P	Newcastle/Nijmegen	0	46, XY	Negative	19	NA	NA	10	10	No	Hypospermatogenesis	Positive	Netherlands
NIJ_MI_0006P	Newcastle/Nijmegen	0	46, XY	Negative	9.8	NA	NA	25	25	No	Maturation arrest*	Negative	Netherlands
NIJ_MI_0020P	Newcastle/Nijmegen	0	46, XY	Negative	32	NA	NA	4.3	5.3	No	SCO	Negative	Netherlands
NIJ_MI_0021P	Newcastle/Nijmegen	0	46, XY	Negative	21	NA	NA	10	10	No	SCO*	Negative	Maghreb
NIJ_MI_0035P	Newcastle/Nijmegen	0	46, XY	Negative	11.4	NA	NA	18	20	No	Hypospermatogenesis	Positive	Netherlands
NIJ_MI_0052P	Newcastle/Nijmegen	0	46, XY	Negative	41	NA	NA	2.6	2	No	SCO	Negative	Netherlands
NIJ_MI_0054P	Newcastle/Nijmegen	0	46, XY	Negative	33	NA	NA	8	7	2	Hypospermatogenesis	Positive	Netherlands
NIJ_MI_0057P	Newcastle/Nijmegen	0	46, XY	Negative	11	NA	NA	15	20	No	Hypospermatogenesis	Negative	Netherlands
NIJ_MI_0058P	Newcastle/Nijmegen	0	46, XY	Negative	31	NA	NA	7.2	8.1	No	SCO	Negative	Netherlands
NIJ_MI_0064P	Newcastle/Nijmegen	0	46, XY	Negative	13	NA	NA	7	9	No	Hypospermatogenesis	Positive	Netherlands
NIJ_MI_0065P	Newcastle/Nijmegen	0	46, XY	Negative	22	NA	NA	0	13	No	Hypospermatogenesis	Positive	Netherlands
NIJ_MI_0066P	Newcastle/Nijmegen	0	46, XY	Negative	27.3	NA	NA	NA	11	1	Hypospermatogenesis	Positive	Netherlands
NIJ_MI_0069P	Newcastle/Nijmegen	0	46, XY	Negative	23	NA	NA	15	12	No	Hypospermatogenesis	Positive	Netherlands
NIJ_MI_0073P	Newcastle/Nijmegen	0	46, XY	Negative	19	NA	NA	12	15	2	Hypospermatogenesis	Positive	Netherlands
NIJ_MI_0099P	Newcastle/Nijmegen	0	46, XY	Negative	9.4	NA	NA	9.7	11.9	No	Maturation arrest	Negative	Netherlands
NIJ_MI_0105P	Newcastle/Nijmegen	0	46, XY	Negative	19.9	NA	NA	8.5	10	2	Maturation arrest*	Negative	Netherlands
NIJ_MI_0121P	Newcastle/Nijmegen	0	46, XY	Negative	33	NA	NA	15	12	2	SCO	Negative	Netherlands
NIJ_MI_0127P	Newcastle/Nijmegen	0	46, XY	Negative	8.1	NA	NA	10	10	2	Hypospermatogenesis	Positive	Netherlands
NIJ_MI_0143P	Newcastle/Nijmegen	0	46, XY	Negative	3.6	NA	NA	20	25	2	Hypospermatogenesis	Positive	Netherlands
NIJ_MI_0159P	Newcastle/Nijmegen	0	46, XY	Negative	11	NA	NA	8.4	7.6	1	SCO	Negative	Netherlands
NIJ_MI_0162P	Newcastle/Nijmegen	0	46, XY	Negative	18	NA	NA	20	15	1	Hypospermatogenesis	Negative	Netherlands
NIJ_MI_0183P	Newcastle/Nijmegen	0	46, XY	Negative	18	NA	NA	12	12	No	Hypospermatogenesis	Negative	Netherlands
NIJ_MI_0202P	Newcastle/Nijmegen	0	46, XY	Negative	35.1	NA	NA	8	9	2	Hypospermatogenesis	Positive	Netherlands
NIJ_MI_0214P	Newcastle/Nijmegen	0	46, XY	Negative	16	NA	NA	10	5	No	SCO	Negative	Netherlands
NIJ_MI_0215P	Newcastle/Nijmegen	0	46, XY	Negative	39	NA	NA	6	8	2	Hypospermatogenesis	Positive	Netherlands
NIJ_MI_0220P	Newcastle/Nijmegen	0	46, XY	Negative	31	NA	NA	6.6	5.1	2	Maturation arrest	Negative	Netherlands
NIJ_MI_0226P	Newcastle/Nijmegen	0	46, XY	Negative	17	NA	NA	12	12	2	Hypospermatogenesis	Positive	Netherlands
NIJ_MI_0227P	Newcastle/Nijmegen	0	46, XY	Negative	16	NA	NA	12	12	No	Maturation arrest	Negative	Netherlands
NIJ_MI_0233P	Newcastle/Nijmegen	0	46, XY	Negative	31	NA	NA	0	20	1	SCO*	Negative	Netherlands
NIJ_MI_0263P	Newcastle/Nijmegen	0	46, XY	Negative	12	NA	NA	20	15	1	Hypospermatogenesis	Positive	Netherlands
NIJ_MI_0264P	Newcastle/Nijmegen	0	46, XY	Negative	20	NA	NA	12	0	1	Hypospermatogenesis	Positive	Netherlands
NIJ_MI_0268P	Newcastle/Nijmegen	0	46, XY	Negative	19	NA	NA	8	20	2	Maturation arrest	Negative	Netherlands
NIJ_MI_0282P	Newcastle/Nijmegen	0	46, XY	Negative	6.7	NA	NA	15	15	1	Hypospermatogenesis	Positive	Netherlands
NIJ_MI_0294P	Newcastle/Nijmegen	0	46, XY	Negative	13	NA	NA	12.5	12	No	Hypospermatogenesis	Negative	Netherlands
NIJ_MI_0295P	Newcastle/Nijmegen	0	46, XY	Negative	13.9	NA	NA	10.8	10.7	No	Maturation arrest*	Negative	Netherlands
NIJ_MI_0326P	Newcastle/Nijmegen	0	46, XY	Negative	12	NA	NA	0	15	1	SCO	Positive	Netherlands
NIJ_MI_0332P	Newcastle/Nijmegen	0	46, XY	Negative	21.7	NA	NA	11	12	No	Hypospermatogenesis	Positive	Netherlands
NIJ_MI_0344P	Newcastle/Nijmegen	0	46, XY	Negative	11	NA	NA	9	20	1	Hypospermatogenesis	Positive	Netherlands
NIJ_MI_0345P	Newcastle/Nijmegen	0	46, XY	Negative	37	NA	NA	20	25	No	Hypospermatogenesis	Positive	Netherlands
NIJ_MI_0346P	Newcastle/Nijmegen	0	46, XY	Negative	19	NA	NA	9.3	8	No	SCO	Negative	Netherlands
NIJ_MI_0362P	Newcastle/Nijmegen	0	46, XY	Negative	19.6	NA	NA	12	15	No	SCO	Negative	Netherlands
NIJ_MI_0379P	Newcastle/Nijmegen	0	46, XY	Negative	20	NA	NA	20	15	No	Hypospermatogenesis	Positive	Netherlands
NIJ_MI_0380P	Newcastle/Nijmegen	0	46, XY	Negative	18	NA	NA	5	10	No	Hypospermatogenesis	Positive	Netherlands
NIJ_MI_0421P	Newcastle/Nijmegen	0	46, XY	Negative	22	NA	NA	13	13	No	SCO	Negative	Middle east
NIJ_MI_0434P	Newcastle/Nijmegen	0	46, XY	Negative	37	NA	NA	4.4	4.9	No	SCO	Negative	Netherlands
NIJ_MI_0437P	Newcastle/Nijmegen	0	46, XY	Negative	24	NA	NA	10	10	2	Hypospermatogenesis	Positive	Netherlands
NIJ_MI_0459P	Newcastle/Nijmegen	0	46, XY	Negative	25	NA	NA	0	6	1	Hypospermatogenesis	Positive	Southeastern Europe
NIJ_MI_0464P	Newcastle/Nijmegen	0	46, XY	Negative	25	NA	NA	11	6.6	No	Hypospermatogenesis	Positive	Netherlands
NIJ_MI_0473P	Newcastle/Nijmegen	0	46, XY	Negative	19	NA	NA	5.4	5.4	2	SCO	Negative	Netherlands
NIJ_MI_0500P	Newcastle/Nijmegen	0	46, XY	Negative	11	NA	NA	5	6	No	SCO*	Negative	Netherlands
NIJ_MI_0507P	Newcastle/Nijmegen	0	46, XY	Negative	19	NA	NA	6	7	1	Maturation arrest	Negative	Netherlands
NIJ_MI_0516P	Newcastle/Nijmegen	0	46, XY	Negative	15	NA	NA	6	8	2	Hypospermatogenesis	Positive	Netherlands
NIJ_MI_0524P	Newcastle/Nijmegen	0	46, XY	Negative	42	NA	NA	11	6	No	Hypospermatogenesis	Positive	Netherlands
NIJ_MI_0532P	Newcastle/Nijmegen	0	46, XY	Negative	15	NA	NA	12	18	2	Hypospermatogenesis	Positive	Netherlands
NIJ_MI_0537P	Newcastle/Nijmegen	0	46, XY	Negative	35	NA	NA	8	10	No	SCO	Negative	Netherlands
NIJ_MI_0542P	Newcastle/Nijmegen	0	46, XY	Negative	20	NA	NA	10	12	No	SCO	Negative	Netherlands
NIJ_MI_0566P	Newcastle/Nijmegen	0	46, XY	Negative	19	NA	NA	2.8	3	No	SCO	Negative	East Africa
NIJ_MI_0573P	Newcastle/Nijmegen	0	46, XY	Negative	34.3	NA	NA	10	8	No	SCO	Negative	Netherlands
NIJ_MI_0578P	Newcastle/Nijmegen	0	46, XY	Negative	34	NA	NA	1.6	6.4	2	SCO*	Negative	Netherlands
NIJ_MI_0586P	Newcastle/Nijmegen	0	46, XY	Negative	12.5	NA	NA	23.5	7.1	2	Maturation arrest	Negative	Netherlands
NIJ_MI_0591P	Newcastle/Nijmegen	0	46, XY	Negative	26	NA	NA	7.5	7.5	No	Maturation arrest	Negative	Netherlands
NIJ_MI_0608P	Newcastle/Nijmegen	0	46, XY	Negative	20.9	NA	NA	3.5	3	No	SCO	Negative	Netherlands
NIJ_MI_0610P	Newcastle/Nijmegen	0	46, XY	Negative	4.7	NA	NA	9	19	No	Hypospermatogenesis	Positive	Netherlands
NIJ_MI_0621P	Newcastle/Nijmegen	0	46, XY	Negative	36	NA	NA	8	6	1	Hypospermatogenesis	Positive	Netherlands
NIJ_MI_0623P	Newcastle/Nijmegen	0	46, XY	Negative	21	NA	NA	12	12	No	SCO	Negative	Netherlands
NIJ_MI_0628P	Newcastle/Nijmegen	0	46, XY	Negative	4.9	NA	NA	20	20	No	Maturation arrest	Negative	Netherlands
NIJ_MI_0650P	Newcastle/Nijmegen	0	46, XY	Negative	13	NA	NA	20	25	No	Hypospermatogenesis	Positive	Netherlands
NIJ_MI_0652P	Newcastle/Nijmegen	0	46, XY	Negative	22	NA	NA	4.2	3.6	2	Maturation arrest	Negative	Netherlands
NIJ_MI_0665P	Newcastle/Nijmegen	0	46, XY	Negative	9.8	NA	NA	0	15	2	Hypospermatogenesis	Positive	Netherlands
NIJ_MI_0668P	Newcastle/Nijmegen	0	46, XY	Negative	2	NA	NA	15	10	No	Hypospermatogenesis	Positive	Netherlands
NIJ_MI_0908P	Newcastle/Nijmegen	0	46, XY	Negative	16	NA	NA	12	15	2	Hypospermatogenesis	Positive	Netherlands
NIJ_MI_0947P	Newcastle/Nijmegen	0	46, XY	Negative	13	NA	NA	10	8	No	Hypospermatogenesis	Positive	Netherlands
NIJ_MI_1186P	Newcastle/Nijmegen	0	46, XY	Negative	4.5	NA	NA	15	15	1	Hypospermatogenesis	Positive	Netherlands
NIJ_MI_1234P	Newcastle/Nijmegen	0	46, XY	Negative	18	NA	NA	6	5	No	SCO	Negative	Netherlands
NIJ_MI_1382P	Newcastle/Nijmegen	0	46, XY	Negative	4.5	NA	NA	25	25	No	Hypospermatogenesis	Negative	Netherlands
NIJ_MI_1392P	Newcastle/Nijmegen	0	46, XY	Negative	27	NA	NA	8	10	2	Hypospermatogenesis	Positive	Netherlands
NIJ_MI_1398P	Newcastle/Nijmegen	0	46, XY	Negative	3.2	NA	NA	21	23	No	Hypospermatogenesis	Positive	Netherlands
NIJ_MI_1472P	Newcastle/Nijmegen	0	46, XY	Negative	4	NA	NA	10	12	2	SCO	Positive	Netherlands
NIJ_MI_1612P	Newcastle/Nijmegen	0	46, XY	Negative	19	NA	NA	15	15	2	Hypospermatogenesis	Positive	Netherlands
NIJ_MI_1621P	Newcastle/Nijmegen	0	46, XY	Negative	1.8	NA	NA	0	12	2	Hypospermatogenesis	Positive	Netherlands
NIJ_MI_1662P	Newcastle/Nijmegen	0	46, XY	Negative	5.4	NA	NA	20	20	1	Hypospermatogenesis*	Positive	Netherlands
NIJ_MI_1687P	Newcastle/Nijmegen	0	46, XY	Negative	3.1	NA	NA	6	8	No	SCO	Negative	Netherlands
NIJ_MI_1870P	Newcastle/Nijmegen	0	46, XY	Negative	24	NA	NA	8	6	2	Hypospermatogenesis	Positive	Maghreb
NIJ_MI_1923P	Newcastle/Nijmegen	0	46, XY	Negative	12	NA	NA	15	10	2	SCO	Positive	Netherlands
NIJ_MI_1926P	Newcastle/Nijmegen	0	46, XY	Negative	18	NA	NA	10	10	No	Hypospermatogenesis	Positive	Netherlands
NIJ_MI_1952P	Newcastle/Nijmegen	0	46, XY	Negative	24	NA	NA	8	NA	1	Hypospermatogenesis	Positive	Netherlands
NIJ_MI_1967P	Newcastle/Nijmegen	0	46, XY	Negative	12	NA	NA	8	6	1	Hypospermatogenesis	Negative	Netherlands
NIJ_MI_1968P	Newcastle/Nijmegen	0	46, XY	Negative	24	NA	NA	8	4	No	Hypospermatogenesis	Positive	Netherlands
NIJ_MI_1985P	Newcastle/Nijmegen	0	46, XY	Negative	40	NA	NA	5	6	1	Hypospermatogenesis	Positive	Netherlands
NIJ_MI_2026P	Newcastle/Nijmegen	0	46, XY	Negative	24	NA	NA	5	5	2	Hypospermatogenesis	Negative	Netherlands
NIJ_MI_2040P	Newcastle/Nijmegen	0	46, XY	Negative	32	NA	NA	4	5	No	Hypospermatogenesis	Negative	Netherlands
NIJ_MI_2050P	Newcastle/Nijmegen	0	46, XY	Negative	5.9	NA	NA	10	10	No	Hypospermatogenesis	Positive	Netherlands
NIJ_MI_2117P	Newcastle/Nijmegen	0	46, XY	Negative	11	NA	NA	11	13	No	SCO	Negative	Netherlands
NIJ_MI_2130P	Newcastle/Nijmegen	0	46, XY	Negative	25	NA	NA	15	12	No	SCO	Negative	Southwestern Asia
NIJ_MI_2151P	Newcastle/Nijmegen	0	46, XY	Negative	55	NA	NA	8	10	No	SCO	Negative	Netherlands
NIJ_MI_2217P	Newcastle/Nijmegen	0	46, XY	Negative	29	NA	NA	4	12	No	Hypospermatogenesis	Positive	Netherlands
NIJ_MI_2233P	Newcastle/Nijmegen	0	46, XY	Negative	16	NA	NA	10	10	No	SCO	Negative	Netherlands
NIJ_MI_2239P	Newcastle/Nijmegen	0	46, XY	Negative	33	NA	NA	5	5	2	SCO	Positive	Netherlands
NIJ_MI_2243P	Newcastle/Nijmegen	0	46, XY	Negative	36	NA	NA	8	8	No	Hypospermatogenesis	Negative	Netherlands
NIJ_MI_2247P	Newcastle/Nijmegen	0	46, XY	Negative	22	NA	NA	6	8	No	Hypospermatogenesis	Positive	Netherlands
NIJ_MI_2251P	Newcastle/Nijmegen	0	46, XY	Negative	19	NA	NA	10	10	No	SCO	Negative	Netherlands
NIJ_MI_2253P	Newcastle/Nijmegen	0	46, XY	Negative	38	NA	NA	<8	NA	1	SCO	Negative	Netherlands
NIJ_MI_2265P	Newcastle/Nijmegen	0	46, XY	Negative	27	NA	NA	NA	NA	2	SCO	Negative	Netherlands
NIJ_MI_2279P	Newcastle/Nijmegen	0	46, XY	Negative	36	NA	NA	7	3	2	Hypospermatogenesis	Positive	Netherlands
NIJ_MI_2282P	Newcastle/Nijmegen	0	46, XY	Negative	16	NA	NA	20	13	No	SCO	Negative	Netherlands
NIJ_MI_2288P	Newcastle/Nijmegen	0	46, XY	Negative	9.4	NA	NA	15	13	No	Hypospermatogenesis	Positive	Netherlands
NIJ_MI_2291P	Newcastle/Nijmegen	0	46, XY	Negative	39	NA	NA	8	6	No	Hypospermatogenesis	Positive	Netherlands
NIJ_MI_2295P	Newcastle/Nijmegen	0	46, XY	Negative	32	NA	NA	5	6	No	Hypospermatogenesis	Negative	Netherlands
NIJ_MI_2296P	Newcastle/Nijmegen	0	46, XY	Negative	14	NA	NA	7	6	No	SCO	Negative	Netherlands
NIJ_MI_2307P	Newcastle/Nijmegen	0	46, XY	Negative	16	NA	NA	5	5	No	Hypospermatogenesis	Positive	Netherlands
NIJ_MI_2315P	Newcastle/Nijmegen	0	46, XY	Negative	14	NA	NA	18	15	2	Hypospermatogenesis	Negative	Netherlands
NIJ_MI_2320P	Newcastle/Nijmegen	0	46, XY	Negative	1.6	NA	NA	20	20	No	Hypospermatogenesis	Positive	Netherlands
NIJ_MI_2321P	Newcastle/Nijmegen	0	46, XY	Negative	20	NA	NA	5	6	No	Hypospermatogenesis	Positive	Netherlands
NIJ_MI_2327P	Newcastle/Nijmegen	0	46, XY	Negative	9.4	NA	NA	8	5	2	Hypospermatogenesis	Positive	Netherlands
NIJ_MI_2329P	Newcastle/Nijmegen	0	46, XY	Negative	4.6	NA	NA	10	20	1	Hypospermatogenesis	Positive	Netherlands
NIJ_MI_2338P	Newcastle/Nijmegen	0	46, XY	Negative	26	NA	NA	9	6	No	SCO	Negative	Netherlands
NIJ_MI_2339P	Newcastle/Nijmegen	0	46, XY	Negative	31	NA	NA	8	8	No	SCO	Negative	Netherlands
NIJ_MI_2349P	Newcastle/Nijmegen	0	46, XY	Negative	7.1	NA	NA	18	17	2	Hypospermatogenesis	Positive	Netherlands
NIJ_MI_2355P	Newcastle/Nijmegen	0	46, XY	Negative	26	NA	NA	8	8	No	Hypospermatogenesis	Positive	Netherlands
NIJ_MI_2362P	Newcastle/Nijmegen	0	46, XY	Negative	18.5	NA	NA	<5	<5	No	SCO	Negative	Netherlands
NIJ_MI_2377P	Newcastle/Nijmegen	0	46, XY	Negative	13	NA	NA	4	4	No	SCO	Positive	Netherlands
NIJ_MI_2381P	Newcastle/Nijmegen	0	46, XY	Negative	25	NA	NA	10	5	No	SCO	Negative	Netherlands
NIJ_MI_2385P	Newcastle/Nijmegen	0	46, XY	Negative	26	NA	NA	10	12	No	SCO	Negative	Netherlands
NIJ_MI_2389P	Newcastle/Nijmegen	0	46, XY	Negative	8.3	NA	NA	12	12	1	Maturation arrest	Negative	India
NIJ_MI_2390P	Newcastle/Nijmegen	0	46, XY	Negative	17	NA	NA	6	5	No	SCO	Negative	Netherlands
NIJ_MI_2391P	Newcastle/Nijmegen	0	46, XY	Negative	2.7	NA	NA	15	15	No	Maturation arrest	Negative	Netherlands
NIJ_MI_2393P	Newcastle/Nijmegen	0	46, XY	Negative	12	NA	NA	10	10	No	Maturation arrest	Negative	Netherlands
NIJ_MI_2396P	Newcastle/Nijmegen	0	46, XY	Negative	18	NA	NA	6	10	No	Hypospermatogenesis	Positive	Netherlands
NIJ_MI_2397P	Newcastle/Nijmegen	0	46, XY	Negative	28	NA	NA	12	12	No	SCO	Negative	Netherlands
NIJ_MI_2399P	Newcastle/Nijmegen	0	46, XY	Negative	19	NA	NA	<5	<5	2	SCO	Negative	Netherlands
NIJ_MI_2404P	Newcastle/Nijmegen	0	46, XY	Negative	9.3	NA	NA	20	15	No	Hypospermatogenesis	Positive	Netherlands
NIJ_MI_2408P	Newcastle/Nijmegen	0	46, XY	Negative	22	NA	NA	6	6	No	SCO	Negative	Netherlands
NIJ_MI_2409P	Newcastle/Nijmegen	0	46, XY	Negative	31	NA	NA	2	2	2	SCO	Negative	Netherlands
NIJ_MI_2411P	Newcastle/Nijmegen	0	46, XY	Negative	30	NA	NA	3	3	No	SCO	Positive	Netherlands
NIJ_MI_2415P	Newcastle/Nijmegen	0	46, XY	Negative	6.8	NA	NA	15	13	No	SCO	Negative	Netherlands
NIJ_MI_2418P	Newcastle/Nijmegen	0	46, XY	Negative	21	NA	NA	8	10	No	SCO	Negative	Netherlands
NIJ_MI_2419P	Newcastle/Nijmegen	0	46, XY	Negative	34	NA	NA	NA	NA	2	SCO	Negative	Netherlands
NIJ_MI_2420P	Newcastle/Nijmegen	0	46, XY	Negative	30	NA	NA	15	13	2	Hypospermatogenesis	Positive	Netherlands
NIJ_MI_2421P	Newcastle/Nijmegen	0	46, XY	Negative	10	NA	NA	13	10	2	Hypospermatogenesis	Positive	Netherlands
NIJ_MI_2422P	Newcastle/Nijmegen	0	46, XY	Negative	14	NA	NA	24	20	No	Hypospermatogenesis	Negative	Netherlands
NIJ_MI_2424P	Newcastle/Nijmegen	0	46, XY	Negative	8	NA	NA	10	8	1	SCO	Negative	Maghreb
NIJ_MI_2432P	Newcastle/Nijmegen	0	46, XY	Negative	1.9	NA	NA	20	20	No	Hypospermatogenesis	Positive	Netherlands
NIJ_MI_2448P	Newcastle/Nijmegen	0	46, XY	Negative	12	NA	NA	7	7	No	SCO	Negative	Netherlands
NIJ_MI_2449P	Newcastle/Nijmegen	0	46, XY	Negative	16	NA	NA	4	4	No	SCO	Positive	Netherlands
NIJ_MI_2451P	Newcastle/Nijmegen	0	46, XY	Negative	29	NA	NA	10	8	2	Hypospermatogenesis	Positive	Netherlands
NIJ_MI_2454P	Newcastle/Nijmegen	0	46, XY	Negative	15	NA	NA	8	10	No	SCO	Positive	Netheralnds
NIJ_MI_2455P	Newcastle/Nijmegen	0	46, XY	Negative	30	NA	NA	12	20	2	Hypospermatogenesis	Positive	Netherlands
NIJ_MI_2456P	Newcastle/Nijmegen	0	46, XY	Negative	35	NA	NA	10	10	1	SCO	Negative	Netherlands
NIJ_MI_2458P	Newcastle/Nijmegen	0	46, XY	Negative	20	NA	NA	15	15	1	SCO	Negative	Netherlands
NIJ_MI_2462P	Newcastle/Nijmegen	0	46, XY	Negative	19	NA	NA	8	8	No	SCO	Positive	Netherlands
Histology classification is based on the most advanced spermatogenic cell or stage observed in the testis. SCO: Sertoli Cell Only; Maturation Arrest: spermatogenesis is arrested at the stage of spermatogonia, spermatocyte, or round spermatid. * For eight patients, testis histology was not available and the classification was based on cytology data.

## Sheet: ST4
Supplementary Table S4: Rare non-synonymous exonic and splicing variants identified in a cohort of 571 azoospermic patients, classified using ACMG/ClinGen criteria (both methods)
Sample_ID	Cohort	Origin	TESE	Testis Histology	GENE_SYMBOL	GDR	HGVSc	Consequence	HGVSp	Location (hg38)	Zygosity	cDNA_position	CDS_position	Protein_position	Amino_acids	Codons	Existing_variation	REF_ALLELE	ALT_ALLELE	REVEL	CADD_PHRED	SIFT	PolyPhen	MutationAssessor_pred	MutationTaster_pred	Index of Pathogenicity	ACMG_classification (adapted from Wyrwoll et al.)	ACMG_criteria (adapted from Wyrwoll et al.)	ACMG_classification (diagnsotic)	ACMG_criteria (diagnostic)	PMID PS3	PS4 References	PM1-domain	PMID BS3	Carrier previously reported (PubMed_ID))
04-0140	Barcelona	Spain	Positive	Maturation arrest	WNK3	Limited	NM_020922.5:c.4064T>C	missense_variant	NP_065973.2:p.Ile1355Thr	X:54237502-54237502	Hemizygous	4544	4064	1355	I/T	aTa/aCa	rs782305717	T	C	0,037	17,88	Deleterious	Benign	Low	Polymorphism	0,25	VUS	PM2_moderate; BP4_supporting	Likely benign	PM2_supporting; BP4_moderate	.	.	.	.	No
04-0170	Barcelona	Spain (consanguineous)	Negative	SCO	FANCA	Moderate	NM_000135.4:c.2639G>A	missense_variant	NP_000126.2:p.Arg880Gln	16:89765029-89765029	Homozygous	2671	2639	880	R/Q	cGa/cAa	rs372254398,CM091882	G	A	0,816	25,6	Deleterious	Probably _Pathogenic	Medium	Polymorphism	0,7	Likely Pathogenic	PS3_moderate; PS4_supporting; PM2_moderate; PM3_supporting; PP1_supporting; PP3_supporting; PP4_supporting	Likely pathogenic	PS4_moderate; PM2_supporting; PM3_moderate; PP3_moderate	16397136, 29904161	.	.	.	29904161
05-0122	Barcelona	Morocco	Positive	Maturation arrest	BRCA2	Moderate	NM_000059.4:c.2138A>T	missense_variant	NP_000050.3:p.Gln713Leu	13:32336493-32336493	Compound Heterozygous (predicted)	2337	2138	713	Q/L	cAg/cTg	rs55816687,CM057493,COSV105932287	A	T	0,274	7943	Deleterious	Possibly_Pathogenic	-	Polymorphism	0,375	VUS	PM2_moderate; BP4_supporting	benign	BS1_strong; BP1_strong	.	.	.	.	No
05-0122	Barcelona	Morocco	Positive	Maturation arrest	BRCA2	Moderate	NM_000059.4:c.9634G>C	missense_variant	NP_000050.3:p.Gly3212Arg	13:32397030-32397030	Compound Heterozygous (predicted)	9833	9634	3212	G/R	Gga/Cga	rs55775473,CM151879	G	C	0,151	19,54	Tolerated	Benign	-	Polymorphism	0	Likely Benign	PM2_moderate; BS3_moderate; BP4_supporting	benign	BS1_strong; BP1_strong	.	.	.	25556971	No
05-0122	Barcelona	Morocco	Positive	Maturation arrest	CELSR3	Limited	NM_001407.3:c.1901C>T	missense_variant	NP_001398.2:p.Thr634Met	3:48660734-48660734	Homozygous	2153	1901	634	T/M	aCg/aTg	rs756196478,COSV50879887	C	T	0,371	26,6	Deleterious	Probably _Pathogenic	Medium	Disease_causing	0,9	VUS	PM2_moderate; PM3_supporting; PP3_supporting	VUS	PM2_supporting; PM3_supporting	.	.	.	.	No
05-0123	Barcelona	South America (Not specified)	Positive	Maturation arrest	MEI1	Strong	NM_152513.4:c.3530C>T	missense_variant	NP_689726.3:p.Thr1177Ile	22:41794473-41794473	Compound Heterozygous (predicted)	3566	3530	1177	T/I	aCc/aTc	rs377511326	C	T	0,646	23,5	Deleterious	Possibly_Pathogenic	Medium	Disease_causing	0,8	VUS	PS4_supporting; PM2_moderate; PP3_supporting; PP4_supporting	VUS	PM2_supporting; PP3_supporting	.	this study	.	.	No
05-0123	Barcelona	South America (Not specified)	Positive	Maturation arrest	MEI1	Strong	NM_152513.4:c.3782G>T	missense_variant,splice_region_variant	NP_689726.3:p.Cys1261Phe	22:41799256-41799256	Compound Heterozygous (predicted)	3818	3782	1261	C/F	tGc/tTc	rs368812787	G	T	0,206	20,1	Tolerated	Benign	Low	Disease_causing	0,45	VUS	PS4_supporting; PM2_moderate; PP4_supporting; BP4_supporting	VUS	PM2_supporting; BP4_supporting	.	this study	.	.	No
05-0143	Barcelona	Spain	Positive	Hypospermatogenesis	MSL3	Moderate	NM_078629.4:c.1487A>G	missense_variant	NP_523353.2:p.Asp496Gly	X:11775000-11775000	Hemizygous	1514	1487	496	D/G	gAt/gGt	rs1300710386	A	G	0,142	25,1	Deleterious	Possibly_Pathogenic	Medium	Disease_causing	0,8	Likely Pathogenic	PM1_moderate; PM2_moderate; PP2_supporting; PP3_supporting	VUS	PM2_supporting; PM1_supporting; BP4_moderate	.	.	MRG	.	No
06-0110	Barcelona	Nigeria	Positive	Hypospermatogenesis	TEX14	Moderate	NM_031272.5:c.3467A>C	missense_variant	NP_112562.3:p.Lys1156Thr	17:58573225-58573225	Compound Heterozygous (predicted)	3575	3467	1156	K/T	aAa/aCa	rs147150234	A	C	0,079	21	Deleterious	Possibly_Pathogenic	Medium	Polymorphism	0,6	VUS	PM2_moderate	Likely benign	PM2_supporting; BP4_moderate	.	.	.	.	No
06-0110	Barcelona	Nigeria	Positive	Hypospermatogenesis	TEX14	Moderate	NM_031272.5:c.407G>A	missense_variant	NP_112562.3:p.Arg136His	17:58622857-58622857	Compound Heterozygous (predicted)	515	407	136	R/H	cGt/cAt	rs140312980,COSV53619127	G	A	0,164	19,09	Tolerated	Benign	Low	Polymorphism	0,05	VUS	PM2_moderate; BP4_supporting	Likely benign	PM2_supporting; BP4_moderate	.	.	.	.	No
06-0166	Barcelona	Spain	Positive	Maturation arrest	FANCB	Moderate	NM_001018113.3:c.1274C>T	missense_variant	NP_001018123.1:p.Ala425Val	X:14853091-14853091	Hemizygous	1549	1274	425	A/V	gCt/gTt	rs2092408652	C	T	0,161	11,96	Deleterious	Benign	Medium	Disease_causing	0,5	VUS	PM2_moderate; BP4_supporting	Likely benign	PM2_supporting; BP4_moderate	.	.	.	.	No
06-0183	Barcelona	Spain	Positive	SCO	WNK3	Limited	NM_020922.5:c.2342C>T	missense_variant	NP_065973.2:p.Ala781Val	X:54253984-54253984	Hemizygous	2822	2342	781	A/V	gCg/gTg	rs372610914,COSV63614827	C	T	0,076	10,46	Deleterious	Benign	Medium	Polymorphism	0,3	VUS	PM1_supporting; PM2_moderate; BP4_supporting	Likely benign	PM2_supporting; BP4_moderate	.	.	.	.	No
06-0185	Barcelona	Bolivia	Positive	SCO	PLK4	Moderate	NM_014264.5:c.1235G>A	missense_variant	NP_055079.3:p.Gly412Glu	4:127886605-127886605	Heterozygous	1477	1235	412	G/E	gGa/gAa	-	G	A	0,062	16,47	Tolerated	Benign	Low	Polymorphism	0,05	VUS	PM1_supporting; PM2_moderate; BP4_supporting	Likely benign	PM2_supporting; BP4_moderate	.	.	.	.	No
07-0276	Barcelona	Spain	Positive	Hypospermatogenesis	NR5A1	Strong	NM_004959.5:c.1076T>G	missense_variant	NP_004950.2:p.Leu359Arg	9:124491143-124491143	Heterozygous	1242	1076	359	L/R	cTt/cGt	-	T	G	0,228	10,74	Tolerated	-	Neutral	Polymorphism	0	VUS	PM1_moderate; PM2_moderate; PP4_supporting; BP4_supporting	VUS	PM2_supporting; BP4_supporting	.	.	Ligand-binding domain of nuclear hormone receptor	.	No
07-0276	Barcelona	Spain	Positive	Hypospermatogenesis	RBBP7	Strong	NM_002893.4:c.889G>A	missense_variant	NP_002884.1:p.Val297Ile	X:16852625-16852625	Hemizygous	1198	889	297	V/I	Gta/Ata	rs1930237839,COSV58112635	G	A	0,171	21,2	Deleterious	Benign	Neutral	Disease_causing	0,6	VUS	PM1_moderate; PM2_moderate; PP2_supporting	VUS	PM2_supporting; PP3_supporting; BP4_moderate	.	.	WD domain, G-beta repeat	.	No
07-0359	Barcelona	Pakistan	Negative	Maturation arrest	POTEJ	Limited	NM_001277083.2:c.788C>T	missense_variant	NP_001264012.1:p.Ala263Val	2:130620133-130620133	Compound Heterozygous (predicted)	881	788	263	A/V	gCa/gTa	rs532345039	C	T	0,094	7379	Tolerated	Possibly_Pathogenic	Low	Polymorphism	0,15	VUS	PM1_moderate; PM2_moderate; BP4_supporting; BP5_supporting	Likely benign	PM2_supporting; BP4_moderate	.	.	Ankyrin repeats (3 copies)	.	No
07-0359	Barcelona	Pakistan	Negative	Maturation arrest	POTEJ	Limited	NM_001277083.2:c.2614G>A	missense_variant	NP_001264012.1:p.Val872Met	2:130657374-130657374	Compound Heterozygous (predicted)	2707	2614	872	V/M	Gtg/Atg	rs202097988	G	A	0,381	16,8	Deleterious	Benign	Medium	Polymorphism	0,3	VUS	PM2_moderate; BP4_supporting; BP5_supporting	Likely benign	PM2_supporting; BS2_strong	.	.	.	.	No
07-0359	Barcelona	Pakistan	Negative	Maturation arrest	RAD21L1	Strong	NM_001384355.1:c.1540C>T	stop_gained	NP_001371284.1:p.Arg514Ter	20:1254329-1254329	Homozygous	1669	1540	514	R/*	Cga/Tga	rs774307861,COSV67881682	C	T	#N/A	39	-	-	-	Disease_causing	1	Likely Pathogenic	PVS1_moderate; PM2_moderate; PM3_supporting; PP4_supporting	VUS	PVS1_moderate; PM2_supporting; PM3_supporting	.	.	Conserved region of Rad21 / Rec8 like protein	.	32741963
07-0478	Barcelona	Spain	Negative	SCO	PLK4	Moderate	NM_014264.5:c.1790A>C	missense_variant	NP_055079.3:p.His597Pro	4:127890196-127890196	Heterozygous	2032	1790	597	H/P	cAc/cCc	rs777266407	A	C	0,083	21	Tolerated	Benign	Low	Polymorphism	0,25	VUS	PM1_supporting; PM2_moderate; BP4_supporting	Likely benign	PM2_supporting; BP4_moderate	.	.	.	.	No
07-0517	Barcelona	Morocco	Negative	Hypospermatogenesis	MEI1	Strong	NM_152513.4:c.3049G>A	missense_variant	NP_689726.3:p.Ala1017Thr	22:41781807-41781807	Compound Heterozygous (predicted)	3085	3049	1017	A/T	Gcc/Acc	rs754021162	G	A	0,242	18,94	Deleterious	Possibly_Pathogenic	Low	Disease_causing	0,55	VUS	PM1_supporting; PM2_moderate; PP4_supporting	VUS	PM2_supporting; BP4_supporting	.	.	.	.	No
07-0517	Barcelona	Morocco	Negative	Hypospermatogenesis	CELSR3	Limited	NM_001407.3:c.9601C>T	missense_variant	NP_001398.2:p.Arg3201Trp	3:48639984-48639984	Compound Heterozygous (predicted)	9853	9601	3201	R/W	Cgg/Tgg	rs200170430,COSV51135361	C	T	0,17	22,8	Deleterious	Benign	Low	Disease_causing	0,65	VUS	PM2_moderate	VUS	PM2_supporting; BP4_moderate	.	.	.	.	No
07-0517	Barcelona	Morocco	Negative	Hypospermatogenesis	CELSR3	Limited	NM_001407.3:c.1961C>T	missense_variant	NP_001398.2:p.Thr654Met	3:48660674-48660674	Compound Heterozygous (predicted)	2213	1961	654	T/M	aCg/aTg	rs140688880	C	T	0,46	26,7	Deleterious	Probably _Pathogenic	Medium	Disease_causing	0,9	VUS	PM2_moderate; PP3_supporting	VUS	PM2_supporting	.	.	.	.	No
07-0517	Barcelona	Morocco	Negative	Hypospermatogenesis	MEI1	Strong	NM_152513.4:c.3530C>T	missense_variant	NP_689726.3:p.Thr1177Ile	22:41794473-41794473	Compound Heterozygous (predicted)	3566	3530	1177	T/I	aCc/aTc	rs377511326	C	T	0,646	23,5	Deleterious	Possibly_Pathogenic	Medium	Disease_causing	0,8	VUS	PS4_supporting; PM2_moderate; PP3_supporting; PP4_supporting	VUS	PM2_supporting; PP3_supporting	.	this study	.	.	No
07-0517	Barcelona	Morocco	Negative	Hypospermatogenesis	MEI1	Strong	NM_152513.4:c.3782G>T	missense_variant,splice_region_variant	NP_689726.3:p.Cys1261Phe	22:41799256-41799256	Compound Heterozygous (predicted)	3818	3782	1261	C/F	tGc/tTc	rs368812787	G	T	0,206	20,1	Tolerated	Benign	Low	Disease_causing	0,45	VUS	PS4_supporting; PM2_moderate; PP4_supporting; BP4_supporting	VUS	PM2_supporting; BP4_supporting	.	this study	.	.	No
08-0021	Barcelona	Morocco	Negative	SCO	TEX11	Definitive	NM_031276.3:c.2084G>A	missense_variant	NP_112566.2:p.Arg695His	X:70591807-70591807	Hemizygous	2163	2084	695	R/H	cGt/cAt	rs1015811573	G	A	0,017	12,6	Tolerated	Benign	Low	Polymorphism	0,05	VUS	PM1_supporting; PM2_moderate; BP4_supporting; BP6_supporting	Likely benign	PM2_supporting; BP4_moderate	.	.	.	.	No
08-0244	Barcelona	Spain	Positive	Hypospermatogenesis	SYCP3	Strong	NM_001177949.2:c.80T>C	missense_variant	NP_001171420.1:p.Phe27Ser	12:101737856-101737856	Heterozygous	209	80	27	F/S	tTt/tCt	rs193241367	T	C	0,054	11,65	Tolerated	Benign	Low	Polymorphism	0,05	VUS	PM2_moderate; PP4_supporting; BP4_supporting; BP5_supporting; BP6_supporting	benign	BS1_strong; BS2_strong; BP4_moderate	.	.	.	.	No
08-0262	Barcelona	Spain	Positive	Hypospermatogenesis	LUZP4	Strong	NM_016383.5:c.176C>T	missense_variant	NP_057467.1:p.Ser59Leu	X:115302076-115302076	Hemizygous	221	176	59	S/L	tCg/tTg	rs782173658,COSV64219264	C	T	0,038	0,134	Tolerated	Benign	-	Polymorphism	0	VUS	PM2_moderate; BP4_supporting	Likely benign	PM2_supporting; BP4_moderate	.	.	.	.	No
09-0167	Barcelona	Pakistan	Negative	Maturation arrest	MEIOB	Strong	NM_001163560.3:c.1140_1143del	frameshift_variant	NP_001157032.1:p.Asp381Ter	16:1839329-1839333	Homozygous	1321-1324	1140-1143	380-381	ID/X	atTGAT/at	rs766633975	TGAT	-	#N/A	-	-	-	-	-	#DIV/0!	Pathogenic	PVS1_very_strong; PM2_moderate; PM3_supporting; PP4_supporting	Pathogenic	PVS1_very_strong; PM2_supporting; PM3_supporting	.	.	.	.	32741963
09-0168	Barcelona	Honduras	Positive	Maturation arrest	UBR2	Limited	NM_001363705.2:c.930T>A	missense_variant	NP_001350634.1:p.His310Gln	6:42612236-42612236	Heterozygous	1221	930	310	H/Q	caT/caA	rs761696332	T	A	0,388	23,7	Deleterious	Probably _Pathogenic	Medium	Disease_causing	0,9	VUS	PM2_moderate; PP3_supporting	VUS	PM2_supporting	.	.	.	.	No
09-0168	Barcelona	Honduras	Positive	Maturation arrest	PASD1	Strong	NM_173493.3:c.848C>G	missense_variant	NP_775764.2:p.Ser283Cys	X:151664125-151664125	Hemizygous	1040	848	283	S/C	tCc/tGc	rs764862284,COSV64854385	C	G	0,097	9759	Deleterious	Benign	Low	Polymorphism	0,25	VUS	PM2_moderate; BP4_supporting	Likely benign	PM2_supporting; BP4_moderate	.	.	.	.	No
09-0192	Barcelona	Nigeria	Positive	SCO	SPATA31D1	Limited	NM_001001670.3:c.2078G>A	missense_variant	NP_001001670.1:p.Arg693Lys	9:81992548-81992548	Compound Heterozygous (predicted)	2125	2078	693	R/K	aGg/aAg	rs374596895,COSV61192536	G	A	0,022	4414	Tolerated	Benign	Neutral	Polymorphism	0	VUS	PM2_moderate; BP4_supporting	Likely benign	PM2_supporting; BP4_moderate	.	this study	.	.	No
09-0192	Barcelona	Nigeria	Positive	SCO	SPATA31D1	Limited	NM_001001670.3:c.2518G>A	missense_variant	NP_001001670.1:p.Glu840Lys	9:81992988-81992988	Compound Heterozygous (predicted)	2565	2518	840	E/K	Gaa/Aaa	rs568626063	G	A	0,061	17,47	Deleterious	Benign	Medium	Polymorphism	0,3	VUS	PM2_moderate; BP4_supporting	Likely benign	PM2_supporting; BP4_moderate	.	.	.	.	No
09-0192	Barcelona	Nigeria	Positive	SCO	SPATA31D1	Limited	NM_001001670.3:c.4039G>C	missense_variant	NP_001001670.1:p.Glu1347Gln	9:81994509-81994509	Compound Heterozygous (predicted)	4086	4039	1347	E/Q	Gaa/Caa	rs376212908	G	C	0,062	20,8	Deleterious	Benign	Medium	Polymorphism	0,5	VUS	PM1_supporting; PM2_moderate; BP4_supporting	Likely benign	PM2_supporting; BP4_moderate	.	.	.	.	No
09-0297	Barcelona	India	Negative	Maturation arrest	MAGEB18	Limited	NM_173699.4:c.188C>T	missense_variant	NP_775970.2:p.Ala63Val	X:26139173-26139173	Hemizygous	375	188	63	A/V	gCg/gTg	rs142492796,COSV105209449,COSV57463381	C	T	0,065	0,002	Tolerated	Benign	Low	Polymorphism	0,05	Likely Benign	PM2_moderate; BP4_supporting; BP5_supporting; BP6_supporting	Likely benign	PM2_supporting; BP4_moderate	.	.	.	.	No
09-0444	Barcelona	Morocco	Negative	SCO	TDRD9	Limited	NM_153046.3:c.2198T>C	missense_variant	NP_694591.2:p.Ile733Thr	14:104014816-104014816	Homozygous	2252	2198	733	I/T	aTa/aCa	rs148349259,COSV59154885	T	C	0,042	0,001	Tolerated	Benign	Neutral	Polymorphism	0	VUS	PM2_moderate; PM3_supporting; PP4_supporting; BP4_supporting	Likely benign	PM2_supporting; BP4_moderate	.	.	.	.	No
10-0200	Barcelona	Spain	Negative	Hypospermatogenesis	TERB1	Strong	NM_001136505.2:c.1813C>T	stop_gained	NP_001129977.1:p.Arg605Ter	16:66759258-66759258	Compound Heterozygous	2039	1813	605	R/*	Cga/Tga	rs963945421	C	T	#N/A	37	-	-	-	Disease_causing	1	Pathogenic	PVS1_very_strong; PM2_moderate; PM3_moderate; PP1_supporting; PP4_supporting	Pathogenic	PVS1_very_strong; PM2_supporting; PM3_moderate	.	.	.	.	32741963
10-0200	Barcelona	Spain	Negative	Hypospermatogenesis	TERB1	Strong	NM_001136505.2:c.289_290del	frameshift_variant	NP_001129977.1:p.Leu97ValfsTer7	16:66788278-66788280	Compound Heterozygous	515-516	289-290	97	L/X	TTg/g	rs1308550551	TT	-	#N/A	-	-	-	-	-	#DIV/0!	Pathogenic	PVS1_very_strong; PM2_moderate; PM3_moderate; PP1_supporting; PP4_supporting	Pathogenic	PVS1_very_strong; PM2_supporting; PM3_moderate	.	.	.	.	32741963
10-0203	Barcelona	Spain	Negative	Maturation arrest	RBMXL2	Moderate	NM_014469.5:c.713A>T	missense_variant	NP_055284.3:p.Tyr238Phe	11:7089833-7089833	Heterozygous	836	713	238	Y/F	tAc/tTc	-	A	T	0,378	22,4	Deleterious	-	Low	Disease_causing	0,8125	VUS	PM2_moderate; PP3_supporting	VUS	PM2_supporting	.	.	.	.	No
10-0231	Barcelona	Spain	Negative	Maturation arrest	USP26	Moderate	NM_031907.3:c.1187A>G	missense_variant	NP_114113.1:p.Asp396Gly	X:133027034-133027034	Hemizygous	1659	1187	396	D/G	gAt/gGt	-	A	G	0,071	16,81	Tolerated	Benign	Neutral	Polymorphism	0	VUS	PM1_moderate; PM2_moderate; BP4_supporting	Likely benign	PM2_supporting; BP4_moderate	.	.	Ubiquitin carboxyl-terminal hydrolase	.	No
10-0244	Barcelona	Spain	Positive	Maturation arrest	DCAF12L2	Limited	NM_001013628.3:c.280C>A	missense_variant	NP_001013650.1:p.Leu94Met	X:126165645-126165645	Hemizygous	645	280	94	L/M	Ctg/Atg	-	C	A	0,307	25,1	Deleterious	Probably _Pathogenic	Medium	Disease_causing	0,9	VUS	PM2_moderate; PP3_supporting	VUS	PM2_supporting	.	.	.	.	35809576
10-0324	Barcelona	Spain	Negative	Maturation arrest	RBBP7	Strong	NM_002893.4:c.901G>C	missense_variant	NP_002884.1:p.Asp301His	X:16852613-16852613	Hemizygous	1210	901	301	D/H	Gat/Cat	-	G	C	0,891	28,8	Deleterious	Probably _Pathogenic	Medium	Disease_causing	0,9	Likely Pathogenic	PM1_moderate; PM2_moderate; PP2_supporting; PP3_supporting; PP4_supporting	VUS	PM2_supporting; PP3_moderate	.	.	WD domain, G-beta repeat	.	35809576
10-0338	Barcelona	Spain	Positive	Maturation arrest	DNMT1	Moderate	NM_001130823.3:c.493+1G>A	splice_donor_variant	-	19:10180186-10180186	Heterozygous	-	-	-	-	-	rs975957081	G	A	#N/A	18,6	-	-	-	-	0	VUS	PM2_moderate; BP5_supporting; BP6_supporting	VUS	PM2_supporting; PP3_supporting	.	.	.	.	No
10-0393	Barcelona	Paraguay	Negative	SCO	TGIF2LY	Limited	NM_139214.3:c.82C>G	missense_variant	NP_631960.1:p.Gln28Glu	Y:3579326-3579326	Hemizygous	164	82	28	Q/E	Caa/Gaa	-	C	G	#N/A	7712	Deleterious	Benign	Low	Polymorphism	0,25	VUS	PM2_moderate; BP4_supporting	VUS	PM2_supporting	.	.	.	.	No
10-0483	Barcelona	Mauritania	Negative	Hypospermatogenesis	KCTD19	Moderate	NM_001100915.3:c.2569C>G	missense_variant	NP_001094385.1:p.Leu857Val	16:67290983-67290983	Compound Heterozygous (predicted)	2603	2569	857	L/V	Ctg/Gtg	rs200502378	C	G	0,155	23,3	Tolerated	Possibly_Pathogenic	Low	Disease_causing	0,55	VUS	PM2_moderate	Likely benign	PM2_supporting; BP4_moderate	.	.	.	.	No
10-0483	Barcelona	Mauritania	Negative	Hypospermatogenesis	KCTD19	Moderate	NM_001100915.3:c.230_232del	inframe_deletion	NP_001094385.1:p.Phe77del	16:67320656-67320659	Compound Heterozygous (predicted)	264-266	230-232	77-78	FS/S	tTCTcc/tcc	rs780751493	TCT	-	#N/A	18,52	-	-	-	-	0	VUS	PM2_moderate; PM4_supporting	VUS	PM2_supporting	.	.	.	.	No
11-0029	Barcelona	Spain	Negative	SCO	USP26	Moderate	NM_031907.3:c.2260C>T	stop_gained	NP_114113.1:p.Gln754Ter	X:133025961-133025961	Hemizygous	2732	2260	754	Q/*	Cag/Tag	rs895407744	C	T	#N/A	29,9	-	-	-	Disease_causing	1	Likely Pathogenic	PVS1_strong; PM2_moderate	VUS	PM2_supporting	.	.	Ubiquitin carboxyl-terminal hydrolase	.	No
11-0040	Barcelona	Spain	Negative	SCO	RBMXL2	Moderate	NM_014469.5:c.581C>T	missense_variant	NP_055284.3:p.Pro194Leu	11:7089701-7089701	Heterozygous	704	581	194	P/L	cCg/cTg	rs755396057,COSV105125859	C	T	0,239	4683	Tolerated	-	Medium	Disease_causing	0,375	VUS	PS4_supporting; PM2_moderate; BP4_supporting	benign	BP4_supporting; BS1_strong; BS2_moderate	.	this study	.	.	No
11-0063	Barcelona	Morocco	Negative	Maturation arrest	TEX14	Moderate	NM_031272.5:c.2285_2288del	frameshift_variant	NP_112562.3:p.Gln762ArgfsTer31	17:58599056-58599060	Homozygous	2393-2396	2285-2288	762-763	QK/X	cAGAAg/cg	rs997269678	AGAA	-	#N/A	-	-	-	-	-	#DIV/0!	Pathogenic	PVS1_very_strong; PM2_moderate; PM3_supporting	Pathogenic	PVS1_very_strong; PM2_supporting; PM3_supporting	.	.	.	.	32741963
11-0063	Barcelona	Morocco	Negative	Maturation arrest	CUL4B	Limited	NM_003588.4:c.26G>A	missense_variant	NP_003579.3:p.Gly9Glu	X:120574592-120574592	Hemizygous	166	26	9	G/E	gGa/gAa	rs149016283	G	A	0,041	1,91	Tolerated	-	Neutral	Polymorphism	0	VUS	PS4_supporting; PM2_moderate; PP2_supporting; BP4_supporting; BP5_supporting; BP6_supporting	benign	BS1_strong; BS2_moderate; BP4_moderate	.	this study	.	.	No
11-0127	Barcelona	Morocco	Negative	Maturation arrest	MSH4	Strong	NM_002440.4:c.1913C>T	missense_variant	NP_002431.2:p.Pro638Leu	1:75883627-75883627	Homozygous	2017	1913	638	P/L	cCa/cTa	-	C	T	0,968	31	Deleterious	Probably _Pathogenic	High	Disease_causing	1	Likely Pathogenic	PM2_moderate; PM3_supporting; PP1_supporting; PP3_supporting; PP4_supporting	Likely pathogenic	PM2_supporting; PM3_supporting; PP3_strong	.	.	.	.	32741963
11-0138	Barcelona	Spain	Positive	Maturation arrest	KIF4A	Limited	NM_012310.5:c.3217A>T	missense_variant	NP_036442.3:p.Thr1073Ser	X:70407037-70407037	Hemizygous	3285	3217	1073	T/S	Aca/Tca	rs773185477	A	T	0,166	9866	Tolerated	Benign	Low	Polymorphism	0,05	VUS	PM1_supporting; PM2_moderate; BP4_supporting; BP6_supporting	benign	BS1_strong; BS2_moderate; BP4_moderate	.	.	.	.	No
11-0151	Barcelona	Spain (consanguineous)	Negative	Maturation arrest	ADAD2	Moderate	NM_001145400.2:c.940C>T	stop_gained	NP_001138872.1:p.Gln314Ter	16:84195585-84195585	Homozygous	1014	940	314	Q/*	Cag/Tag	rs1219839508	C	T	#N/A	44	-	-	-	Disease_causing	1	Pathogenic	PVS1_very_strong; PM2_moderate; PM3_supporting; PP1_supporting; PP4_supporting	Pathogenic	PVS1_very_strong; PM2_supporting; PM3_supporting	.	.	Adenosine-deaminase (editase) domain	.	32741963
11-0161	Barcelona	Morocco	Positive	SCO	NANOS1	Limited	NM_199461.4:c.514G>T	missense_variant	NP_955631.1:p.Ala172Ser	10:119030315-119030315	Heterozygous	602	514	172	A/S	Gcc/Tcc	-	G	T	0,017	3,85	Tolerated	Benign	Neutral	Polymorphism	0	VUS	PM1_supporting; PM2_moderate; PP4_supporting; BP4_supporting	Likely benign	PM2_supporting; BP4_moderate	.	.	.	.	No
11-0268	Barcelona	Spain	Negative	SCO	MSL3	Moderate	NM_078629.4:c.1357G>A	missense_variant	NP_523353.2:p.Ala453Thr	X:11772231-11772231	Hemizygous	1384	1357	453	A/T	Gca/Aca	rs140880282,COSV56491705	G	A	0,195	21,9	Deleterious	Benign	Medium	Disease_causing	0,7	VUS	PM2_moderate; PP2_supporting; PP3_supporting	VUS	PM2_supporting; BP4_supporting	.	.	.	.	No
11-0272	Barcelona	Morocco	Negative	Maturation arrest	CUL4B	Limited	NM_003588.4:c.26G>A	missense_variant	NP_003579.3:p.Gly9Glu	X:120574592-120574592	Hemizygous	166	26	9	G/E	gGa/gAa	rs149016283	G	A	0,041	1,91	Tolerated	-	Neutral	Polymorphism	0	VUS	PS4_supporting; PM2_moderate; PP2_supporting; BP4_supporting; BP5_supporting; BP6_supporting	benign	BS1_strong; BS2_moderate; BP4_moderate	.	this study	.	.	No
11-0272	Barcelona	Morocco	Negative	Maturation arrest	SHOC1	Strong	NM_001378211.1:c.989del	frameshift_variant	NP_001365140.1:p.Leu330GlnfsTer6	9:111746323-111746324	Homozygous	1063	989	330	L/X	cTa/ca	rs2131520030	T	-	#N/A	-	-	-	-	-	#DIV/0!	Pathogenic	PVS1_very_strong; PM2_moderate; PM3_supporting; PP1_supporting; PP4_supporting	Pathogenic	PVS1_very_strong; PM2_supporting; PM3_supporting	.	.	.	.	32741963
11-0332	Barcelona	Spain	Negative	SCO	UBR2	Limited	NM_001363705.2:c.3979C>T	missense_variant	NP_001350634.1:p.Arg1327Cys	6:42670189-42670189	Heterozygous	4270	3979	1327	R/C	Cgt/Tgt	rs769143065	C	T	0,33	29,6	Deleterious	Probably _Pathogenic	Medium	Disease_causing	0,9	VUS	PM2_moderate; PP3_supporting	benign	BS1_strong; BS2_moderate	.	.	.	.	No
11-0382	Barcelona	Spain	Negative	SCO	TEX14	Moderate	NM_031272.5:c.3316C>T	stop_gained	NP_112562.3:p.Arg1106Ter	17:58577379-58577379	Compound Heterozygous	3424	3316	1106	R/*	Cga/Tga	rs770803435	C	T	#N/A	37	-	-	-	Disease_causing	1	Pathogenic	PVS1_very_strong; PM2_moderate; PM3_moderate	Pathogenic	PVS1_very_strong; PM2_supporting; PM3_moderate	.	.	.	.	32741963
11-0456	Barcelona	Romania	Negative	SCO	POTEJ	Limited	NM_001277083.2:c.2534G>A	missense_variant	NP_001264012.1:p.Gly845Glu	2:130657294-130657294	Compound Heterozygous (predicted)	2627	2534	845	G/E	gGg/gAg	rs564871504,COSV101284601	G	A	0,214	22	Deleterious	Probably _Pathogenic	High	Polymorphism	0,8	VUS	PM2_moderate; PP3_supporting	VUS	PM2_supporting; BP4_supporting	.	.	.	.	No
11-0456	Barcelona	Romania	Negative	SCO	POTEJ	Limited	NM_001277083.2:c.2576G>A	missense_variant	NP_001264012.1:p.Arg859His	2:130657336-130657336	Compound Heterozygous (predicted)	2669	2576	859	R/H	cGt/cAt	rs548530110,COSV68639211	G	A	0,381	18,62	Deleterious	Benign	High	Polymorphism	0,4	VUS	PM2_moderate; BP4_supporting	VUS	PM2_supporting	.	.	.	.	No
11-0456	Barcelona	Romania	Negative	SCO	TAF1	Limited	NM_004606.5:c.4051C>G	missense_variant	NP_004597.3:p.Leu1351Val	X:71406690-71406690	Hemizygous	4069	4051	1351	L/V	Ctt/Gtt	-	C	G	0,271	19,87	Deleterious	Possibly_Pathogenic	Neutral	Disease_causing	0,5	VUS	PM1_supporting; PM2_moderate; PP2_supporting; BP4_supporting	VUS	PM2_supporting; PP2_supporting; BP4_supporting	.	.	.	.	No
11-0536	Barcelona	Spain	Positive	Maturation arrest	TRIM71	Moderate	NM_001039111.3:c.724C>T	missense_variant	NP_001034200.1:p.Pro242Ser	3:32818804-32818804	Heterozygous	808	724	242	P/S	Ccg/Tcg	rs1475694907	C	T	0,108	19,41	Tolerated	Benign	Low	Disease_causing	0,25	VUS	PM1_supporting; PM2_moderate; BP4_supporting	Likely benign	PM2_supporting; BP4_moderate	.	.	.	.	No
11-0553	Barcelona	Pakistan	Negative	Maturation arrest	RBMXL2	Moderate	NM_014469.5:c.1094A>G	missense_variant	NP_055284.3:p.Tyr365Cys	11:7090214-7090214	Heterozygous	1217	1094	365	Y/C	tAc/tGc	rs201782688	A	G	0,591	25,4	Deleterious	-	Medium	Disease_causing	0,875	VUS	PM2_moderate; PP3_supporting	VUS	PM2_supporting	.	.	.	.	No
12-0086	Barcelona	Spain	Negative	SCO	POLA1	Limited	NM_001330360.2:c.1573A>G	missense_variant	NP_001317289.1:p.Met525Val	X:24727823-24727823	Hemizygous	1617	1573	525	M/V	Atg/Gtg	rs757008969	A	G	0,107	8516	Tolerated	Benign	Neutral	Polymorphism	0	VUS	PM2_moderate; BP4_supporting; BP6_supporting	Likely benign	PM2_supporting; BP4_moderate	.	.	.	.	No
12-0236	Barcelona	Spain	Negative	SCO	FANCB	Moderate	NM_001018113.3:c.2166-6_2166-2del	splice_acceptor_variant,splice_polypyrimidine_tract_variant,intron_variant	-	X:14843982-14843987	Hemizygous	-	-	-	-	-	-	TTTTA	-	#N/A	-	-	-	-	-	#DIV/0!	Likely Pathogenic	PVS1_strong; PM2_moderate	VUS	PM2_supporting; BP4_supporting	.	.	.	.	35809576
12-0293	Barcelona	Morocco	Negative	Hypospermatogenesis	PASD1	Strong	NM_173493.3:c.1489C>T	missense_variant	NP_775764.2:p.Arg497Trp	X:151672234-151672234	Hemizygous	1681	1489	497	R/W	Cgg/Tgg	rs779976833,COSV64858131	C	T	0,122	18,46	Deleterious	Possibly_Pathogenic	Neutral	Polymorphism	0,3	VUS	PM2_moderate; BP4_supporting	Likely benign	PM2_supporting; BP4_moderate	.	.	.	.	No
12-0378	Barcelona	Morocco	Negative	Maturation arrest	PASD1	Strong	NM_173493.3:c.418+1del	splice_donor_variant	-	X:151621592-151621593	Hemizygous	-	-	-	-	-	rs2013711758	G	-	#N/A	-	-	-	-	-	#DIV/0!	Pathogenic	PVS1_very_strong; PM2_moderate	Likely pathogenic	PVS1_very_strong; PM2_supporting	.	.	.	.	No
12-0447	Barcelona	Spain	Negative	SCO	DCAF12L1	Strong	NM_178470.5:c.454A>C	missense_variant	NP_848565.2:p.Ile152Leu	X:126552155-126552155	Hemizygous	660	454	152	I/L	Atc/Ctc	rs752424251	A	C	0,41	23	Deleterious	Benign	Medium	Disease_causing	0,7	Likely Pathogenic	PM1_supporting; PM2_moderate; PP2_supporting; PP3_supporting; PP4_supporting	VUS	PM2_supporting	.	.	.	.	35809576
12-0478	Barcelona	Spain	Negative	SCO	YY2	Limited	NM_206923.4:c.1015A>T	stop_gained	NP_996806.2:p.Lys339Ter	X:21857499-21857499	Hemizygous	1513	1015	339	K/*	Aag/Tag	-	A	T	#N/A	32	-	-	-	Disease_causing	1	VUS	PVS1_moderate; PM2_moderate	VUS	PVS1_moderate; PM2_supporting	.	.	.	.	35809576
12-0612	Barcelona	Morocco	Negative	SCO	PASD1	Strong	NM_173493.3:c.1771C>T	missense_variant	NP_775764.2:p.Arg591Cys	X:151672516-151672516	Hemizygous	1963	1771	591	R/C	Cgt/Tgt	rs766042634	C	T	0,013	9653	Tolerated	Benign	Neutral	Polymorphism	0	VUS	PM2_moderate; BP4_supporting	Likely benign	PM2_supporting; BP4_strong	.	.	.	.	No
13-0188	Barcelona	Spain	Negative	Maturation arrest	RBBP7	Strong	NM_002893.4:c.16+1G>A	splice_donor_variant	-	X:16870037-16870037	Hemizygous	-	-	-	-	-	-	G	A	#N/A	22,6	-	-	-	-	1	Pathogenic	PVS1_very_strong; PM2_moderate; PP4_supporting	Likely pathogenic	PVS1_very_strong; PM2_supporting	.	.	.	.	35809576
13-0188	Barcelona	Spain	Negative	Maturation arrest	HAUS7	Limited	NM_001385482.1:c.145A>G	missense_variant	NP_001372411.1:p.Thr49Ala	X:153469225-153469225	Hemizygous	164	145	49	T/A	Aca/Gca	rs1556984774	A	G	0,023	2896	Tolerated	Benign	Low	Polymorphism	0,05	VUS	PM1_supporting; PM2_moderate; BP4_supporting; BP5_supporting	Likely benign	PM2_supporting; BP4_moderate	.	.	.	.	No
13-0335	Barcelona	Nigeria	Negative	Maturation arrest	LUZP4	Strong	NM_016383.5:c.164G>A	missense_variant	NP_057467.1:p.Ser55Asn	X:115302064-115302064	Hemizygous	209	164	55	S/N	aGt/aAt	rs140034132	G	A	0,116	0,003	Tolerated	Possibly_Pathogenic	-	Polymorphism	0,125	VUS	PM1_supporting; PM2_moderate; BP4_supporting	Likely benign	PM2_supporting; BP4_moderate	.	.	.	.	No
13-0338	Barcelona	Spain	Positive	Maturation arrest	SYCP3	Strong	NM_001177949.2:c.475_476del	frameshift_variant	NP_001171420.1:p.Lys159AspfsTer6	12:101731643-101731645	Heterozygous	604-605	475-476	159	K/X	AAg/g	-	AA	-	#N/A	-	-	-	-	-	#DIV/0!	Pathogenic	PVS1_very_strong; PM2_moderate; PP4_supporting	Likely pathogenic	PVS1_very_strong; PM2_supporting	.	.	.	.	No
13-0351	Barcelona	Morocco	Positive	SCO	NANOS1	Limited	NM_199461.4:c.581G>C	missense_variant	NP_955631.1:p.Arg194Pro	10:119030382-119030382	Heterozygous	669	581	194	R/P	cGg/cCg	rs2119808456	G	C	0,021	22,6	Deleterious	Possibly_Pathogenic	Low	Polymorphism	0,55	VUS	PM1_supporting; PM2_moderate; PP4_supporting	Likely benign	PM2_supporting; BP4_moderate	.	.	.	.	No
13-0400	Barcelona	Spain	Positive	SCO	BCORL1	Moderate	NM_001379451.1:c.20_32del	frameshift_variant	NP_001366380.1:p.Leu7ArgfsTer105	X:130005250-130005263	Hemizygous	192-204	20-32	2024-07-11	LYSGV/X	cTCTACAGCGGCGTg/cg	rs1434487141	TCTACAGCGGCGT	-	#N/A	-	-	-	-	-	#DIV/0!	Pathogenic	PVS1_very_strong; PM2_moderate	Likely pathogenic	PVS1_very_strong; PM2_supporting	.	.	.	.	No
13-0481	Barcelona	Morocco	Negative	Maturation arrest	MEI1	Strong	NM_152513.4:c.3741del	frameshift_variant	NP_689726.3:p.Ser1248AlafsTer48	22:41795808-41795809	Homozygous	3777	3741	1247	P/X	ccT/cc	rs780468974	T	-	#N/A	-	-	-	-	-	#DIV/0!	Pathogenic	PVS1_very_strong; PM2_moderate; PM3_supporting; PP4_supporting	VUS	PVS1_moderate; PM2_supporting; PM3_supporting	.	.	.	.	No
13-0567	Barcelona	Spain	Negative	Maturation arrest	STAG3	Moderate	NM_001282717.2:c.167del	frameshift_variant	NP_001269646.1:p.Leu56Ter	7:100182139-100182140	Compound Heterozygous	319	167	56	L/X	tTg/tg	-	T	-	#N/A	-	-	-	-	-	#DIV/0!	Pathogenic	PVS1_very_strong; PM2_moderate; PM3_moderate; PP4_supporting	Pathogenic	PVS1_very_strong; PM2_supporting; PM3_moderate	.	.	.	.	32741963
13-0567	Barcelona	Spain	Negative	Maturation arrest	STAG3	Moderate	NM_001282717.2:c.1645_1657del	frameshift_variant	NP_001269646.1:p.His549AlafsTer9	7:100199611-100199624	Compound Heterozygous	1797-1809	1645-1657	549-553	HPPVG/X	CACCCGCCTGTGGgc/gc	-	CACCCGCCTGTGG	-	#N/A	-	-	-	-	-	#DIV/0!	Pathogenic	PVS1_very_strong; PM2_moderate; PM3_moderate; PP4_supporting	Pathogenic	PVS1_very_strong; PM2_supporting; PM3_moderate	.	.	.	.	32741963
14-0212	Barcelona	Senegal	Positive	Maturation arrest	NANOS1	Limited	NM_199461.4:c.823_837del	inframe_deletion	NP_955631.1:p.Ala275_Pro279del	10:119030623-119030638	Heterozygous	911-925	823-837	275-279	ARPPP/-	GCCCGCCCGCCGCCC/-	-	GCCCGCCCGCCGCCC	-	#N/A	-	-	-	-	-	#DIV/0!	VUS	PM2_moderate; PP4_supporting; BP3_supporting	benign	BA1_very_strong	.	.	.	.	No
14-0212	Barcelona	Senegal	Positive	Maturation arrest	BCORL1	Moderate	NM_001379451.1:c.4829G>A	missense_variant	NP_001366380.1:p.Arg1610His	X:130039271-130039271	Hemizygous	5001	4829	1610	R/H	cGc/cAc	rs372398885,COSV54409198	G	A	0,115	22,6	Tolerated	Benign	-	Polymorphism	0,25	VUS	PM1_supporting; PM2_moderate; BP4_supporting	Likely benign	PM2_supporting; BP4_moderate	.	.	.	.	No
14-0400	Barcelona	Morocco	Negative	Maturation arrest	PLK4	Moderate	NM_014264.5:c.1462C>G	missense_variant,splice_region_variant	NP_055079.3:p.His488Asp	4:127889868-127889868	Heterozygous	1704	1462	488	H/D	Cat/Gat	rs771814021,COSV54638723	C	G	0,043	15,22	Tolerated	Benign	Medium	Disease_causing	0,3	VUS	PM2_moderate; BP4_supporting	Likely benign	PM2_supporting; BP4_moderate	.	.	.	.	No
15-0285	Barcelona	South America (Not specified)	Negative	Maturation arrest	MAP7D3	Limited	NM_024597.4:c.550G>A	missense_variant	NP_078873.2:p.Ala184Thr	X:136240472-136240472	Hemizygous	592	550	184	A/T	Gca/Aca	rs1332739190	G	A	0,009	0,003	Tolerated	Benign	Neutral	Polymorphism	0	VUS	PM2_moderate; BP4_supporting; BP5_supporting	Likely benign	PM2_supporting; BP4_strong	.	.	.	.	No
15-0302	Barcelona	Spain	Negative	SCO	ZFX	Moderate	NM_003410.4:c.452_460dup	inframe_insertion	NP_003401.2:p.Gly151_Val153dup	X:24179584-24179584	Hemizygous	775-776	460-461	154	E/GHVE	gaa/gGACATGTTGaa	-	-	GACATGTTG	#N/A	-	-	-	-	-	#DIV/0!	VUS	PM2_moderate; PM4_moderate; BP6_supporting	benign	BS1_strong; BS2_moderate	.	.	.	.	35809576
15-0389	Barcelona	Spain	Positive	Maturation arrest	BCORL1	Moderate	NM_001379451.1:c.5053C>G	missense_variant	NP_001366380.1:p.Leu1685Val	X:130051994-130051994	Hemizygous	5225	5053	1685	L/V	Ctc/Gtc	rs952996306	C	G	0,114	20,7	Tolerated	Possibly_Pathogenic	-	Disease_causing	0,625	VUS	PM2_moderate	Likely benign	BS1_strong; BP4_moderate	.	.	.	.	No
15-0539	Barcelona	Colombia	Negative	SCO	GCNA	Definitive	NM_052957.5:c.247T>C	missense_variant	NP_443189.1:p.Ser83Pro	X:71597975-71597975	Hemizygous	335	247	83	S/P	Tct/Cct	-	T	C	0,186	21	Deleterious	-	Low	Polymorphism	0,5625	VUS	PM2_moderate	VUS	PM2_supporting; BP4_supporting	.	.	.	.	35809576
15-0598	Barcelona	Pakistan	Negative	Maturation arrest	MROH9	Limited	NM_001163629.2:c.418G>A	missense_variant	NP_001157101.1:p.Glu140Lys	1:170965193-170965193	Compound Heterozygous (predicted)	509	418	140	E/K	Gag/Aag	rs748049128,COSV63011324	G	A	0,089	16,18	Tolerated	Benign	Low	Polymorphism	0,05	VUS	PM2_moderate; BP4_supporting	VUS	PM2_supporting; BP4_moderate	.	.	.	.	No
15-0598	Barcelona	Pakistan	Negative	Maturation arrest	MROH9	Limited	NM_001163629.2:c.1144del	frameshift_variant	NP_001157101.1:p.Thr382ArgfsTer13	1:170992278-170992279	Compound Heterozygous	1235	1144	382	T/X	Acg/cg	rs756100791	A	-	#N/A	-	-	-	-	-	#DIV/0!	Pathogenic	PVS1_very_strong; PM2_moderate	Likely pathogenic	PVS1_very_strong; PM2_supporting	.	.	.	.	No	c.het with VUS
15-0679	Barcelona	Morocco	Negative	Maturation arrest	HUWE1	Moderate	NM_031407.7:c.10513C>T	missense_variant	NP_113584.3:p.Pro3505Ser	X:53547796-53547796	Hemizygous	10906	10513	3505	P/S	Cct/Tct	rs2061609944	C	T	0,058	7713	Tolerated	-	Neutral	Disease_causing	0,25	VUS	PM2_moderate; PP2_supporting; BP4_supporting	Likely benign	PM2_supporting; BP4_moderate	.	.	.	.	No
15-0730	Barcelona	Morocco	Negative	SCO	SYCP3	Strong	NM_001177949.2:c.91G>A	missense_variant	NP_001171420.1:p.Asp31Asn	12:101737845-101737845	Heterozygous	220	91	31	D/N	Gat/Aat	rs369926426	G	A	0,039	12,63	Tolerated	Benign	Low	Polymorphism	0,05	VUS	PM2_moderate; BP4_supporting	Likely benign	PM2_supporting; BP4_moderate	.	.	.	.	No
16-0085	Barcelona	Moldova	Negative	SCO	GCNA	Definitive	NM_052957.5:c.1550A>G	missense_variant	NP_443189.1:p.Asn517Ser	X:71609056-71609056	Hemizygous	1638	1550	517	N/S	aAt/aGt	rs1428677430	A	G	0,053	18	Deleterious	Benign	Neutral	Disease_causing	0,4	VUS	PM1_supporting; PM2_moderate; BP4_supporting	Likely benign	PM2_supporting; BP4_moderate	.	.	.	.	No
16-0117	Barcelona	Spain	Positive	SCO	UBR2	Limited	NM_001363705.2:c.127G>A	missense_variant	NP_001350634.1:p.Ala43Thr	6:42573782-42573782	Heterozygous	418	127	43	A/T	Gcc/Acc	rs147148792	G	A	0,293	26,4	Deleterious	Probably _Pathogenic	Medium	Disease_causing	0,9	VUS	PM2_moderate; PP3_supporting	VUS	PM2_supporting	.	.	.	.	No
16-0231	Barcelona	Spain	Positive	Maturation arrest	TDRD9	Limited	NM_153046.3:c.2237G>T	missense_variant	NP_694591.2:p.Gly746Val	14:104015994-104015994	Compound Heterozygous (predicted)	2291	2237	746	G/V	gGt/gTt	-	G	T	0,423	27,2	Deleterious	Probably _Pathogenic	Medium	Disease_causing	0,9	VUS	PM2_moderate; PP3_supporting; PP4_supporting	VUS	PM2_supporting	.	.	.	.	No
16-0231	Barcelona	Spain	Positive	Maturation arrest	TDRD9	Limited	NM_153046.3:c.2486C>T	missense_variant	NP_694591.2:p.Ala829Val	14:104022210-104022210	Compound Heterozygous (predicted)	2540	2486	829	A/V	gCa/gTa	-	C	T	0,113	24,9	Deleterious	Possibly_Pathogenic	Medium	Disease_causing	0,8	VUS	PM2_moderate; PP3_supporting; PP4_supporting	Likely benign	PM2_supporting; BP4_moderate	.	.	.	.	No
16-0231	Barcelona	Spain	Positive	Maturation arrest	FANCB	Moderate	NM_001018113.3:c.2452A>G	missense_variant	NP_001018123.1:p.Arg818Gly	X:14843695-14843695	Hemizygous	2727	2452	818	R/G	Aga/Gga	rs143131218,COSV100146362	A	G	0,195	21,7	Deleterious	Possibly_Pathogenic	Low	Polymorphism	0,55	Benign	PM2_moderate; BS2_very_strong; BP6_supporting	benign	BP4_supporting; BS1_strong; BS2_strong	.	.	.	.	No
16-0276	Barcelona	R. Dominicana	Negative	SCO	NR5A1	Strong	NM_004959.5:c.1354C>T	missense_variant	NP_004950.2:p.Leu452Phe	9:124482790-124482790	Heterozygous	1520	1354	452	L/F	Ctc/Ttc	-	C	T	0,896	29,8	Deleterious	-	Medium	Disease_causing	0,875	VUS	PM2_moderate; PP3_supporting; PP4_supporting	VUS	PM2_supporting; PP3_moderate	.	.	.	.	No
16-0394	Barcelona	Spain	Positive	Maturation arrest	RBMXL2	Moderate	NM_014469.5:c.581C>T	missense_variant	NP_055284.3:p.Pro194Leu	11:7089701-7089701	Heterozygous	704	581	194	P/L	cCg/cTg	rs755396057,COSV105125859	C	T	0,239	4683	Tolerated	-	Medium	Disease_causing	0,375	VUS	PS4_supporting; PM2_moderate; BP4_supporting	benign	BP4_supporting; BS1_strong; BS2_moderate	.	this study	.	.	No
16-0394	Barcelona	Spain	Positive	Maturation arrest	CELSR3	Limited	NM_001407.3:c.8644G>A	missense_variant	NP_001398.2:p.Ala2882Thr	3:48642379-48642379	Compound Heterozygous (predicted)	8896	8644	2882	A/T	Gcc/Acc	rs760202446	G	A	0,158	22,5	Deleterious	Benign	Low	Disease_causing	0,65	VUS	PM2_moderate	Likely benign	PM2_supporting; BP4_moderate	.	.	.	.	No
16-0394	Barcelona	Spain	Positive	Maturation arrest	CELSR3	Limited	NM_001407.3:c.3131T>G	missense_variant	NP_001398.2:p.Val1044Gly	3:48659504-48659504	Compound Heterozygous (predicted)	3383	3131	1044	V/G	gTg/gGg	-	T	G	0,258	25,5	Deleterious	Possibly_Pathogenic	Neutral	Disease_causing	0,7	VUS	PM1_moderate; PM2_moderate; PP3_supporting	VUS	PM2_supporting; BP4_supporting	.	.	Cadherin domain	.	No
16-0471	Barcelona	South America (Not specified)	Positive	Maturation arrest	TAF1	Limited	NM_004606.5:c.5128G>T	missense_variant	NP_004597.3:p.Ala1710Ser	X:71459615-71459615	Hemizygous	5146	5128	1710	A/S	Gcc/Tcc	-	G	T	0,064	20,8	Deleterious	Benign	Low	Disease_causing	0,65	VUS	PM1_supporting; PM2_moderate; PP2_supporting	Likely benign	PM2_supporting; BP4_moderate	.	.	.	.	No
16-0527	Barcelona	Spain	Negative	SCO	ESPN	Limited	NM_031475.3:c.1712C>T	missense_variant	NP_113663.2:p.Pro571Leu	1:6448888-6448888	Compound Heterozygous (predicted)	1892	1712	571	P/L	cCg/cTg	rs763478520	C	T	0,107	22,3	Tolerated	Benign	Neutral	Disease_causing	0,4	VUS	PM2_moderate; BP4_supporting	Likely benign	PM2_supporting; BP4_moderate	.	.	.	.	No
16-0527	Barcelona	Spain	Negative	SCO	ESPN	Limited	NM_031475.3:c.1489G>A	missense_variant	NP_113663.2:p.Gly497Arg	1:6448665-6448665	Compound Heterozygous (predicted)	1669	1489	497	G/R	Ggg/Agg	rs752185152,COSV104701956	G	A	0,073	23,2	Tolerated	Benign	Low	Disease_causing	0,45	VUS	PM1_supporting; PM2_moderate; BP4_supporting	Likely benign	PM2_supporting; BP4_moderate	.	.	.	.	No
16-0531	Barcelona	Spain	Negative	Maturation arrest	DNMT1	Moderate	NM_001130823.3:c.1063C>T	missense_variant	NP_001124295.1:p.Arg355Cys	19:10160044-10160044	Heterozygous	1117	1063	355	R/C	Cgc/Tgc	rs747668607	C	T	0,114	24,5	Deleterious	Possibly_Pathogenic	Low	Polymorphism	0,55	VUS	PM2_moderate; PP2_supporting	Likely benign	PM2_supporting; BP4_moderate	.	.	.	.	No
16-0533	Barcelona	Spain	Positive	Maturation arrest	DCAF12L2	Limited	NM_001013628.3:c.565G>A	missense_variant	NP_001013650.1:p.Asp189Asn	X:126165360-126165360	Hemizygous	930	565	189	D/N	Gac/Aac	rs770300106,COSV63580177	G	A	0,227	23,7	Deleterious	Benign	Neutral	Polymorphism	0,4	VUS	PM2_moderate; BP4_supporting	VUS	PM2_supporting; BP4_supporting	.	.	.	.	No
16-0597	Barcelona	Spain	Negative	Maturation arrest	TGIF2LY	Limited	NM_139214.3:c.391C>T	missense_variant	NP_631960.1:p.His131Tyr	Y:3579635-3579635	Hemizygous	473	391	131	H/Y	Cat/Tat	rs1269684641	C	T	#N/A	9175	Deleterious	Benign	Low	Polymorphism	0,25	VUS	PM2_moderate; BP4_supporting	VUS	PM2_supporting	.	.	.	.	No
16-0702	Barcelona	Spain	Negative	Maturation arrest	SCML1	Moderate	NM_001037540.3:c.865G>C	missense_variant	NP_001032629.1:p.Gly289Arg	X:17753267-17753267	Hemizygous	1169	865	289	G/R	Ggg/Cgg	-	G	C	0,562	25,2	Deleterious	Probably _Pathogenic	High	Disease_causing	1	Likely Pathogenic	PM1_moderate; PM2_moderate; PP1_supporting; PP2_supporting; PP3_supporting; PP4_supporting	VUS	PM2_supporting	.	.	SAM domain (Sterile alpha motif)	.	35809576
17-0084	Barcelona	Morocco	Positive	Hypospermatogenesis	WNK3	Limited	NM_020922.5:c.5329C>T	missense_variant	NP_065973.2:p.Pro1777Ser	X:54198398-54198398	Hemizygous	5809	5329	1777	P/S	Cca/Tca	rs200621254	C	T	0,078	19,81	Deleterious	Benign	Low	Disease_causing	0,45	VUS	PS4_supporting; PM1_supporting; PM2_moderate; BP4_supporting	benign	BS1_strong; BS2_moderate; BP4_moderate	.	this study	.	.	No
17-0300	Barcelona	Spain	Negative	Maturation arrest	APEX2	Moderate	NM_014481.4:c.607C>T	missense_variant	NP_055296.2:p.Arg203Cys	X:55003836-55003836	Hemizygous	667	607	203	R/C	Cgc/Tgc	rs773724034	C	T	0,437	22,9	Deleterious	Benign	Medium	Disease_causing	0,7	Likely Pathogenic	PS4_supporting; PM1_moderate; PM2_moderate; PP3_supporting	VUS	PM2_supporting	.	35809576	Endonuclease/Exonuclease/phosphatase family	.	No
17-0300	Barcelona	Spain	Negative	Maturation arrest	ZMYM3	Moderate	NM_201599.3:c.1690C>T	missense_variant	NP_963893.1:p.Arg564Cys	X:71248733-71248733	Hemizygous	1821	1690	564	R/C	Cgc/Tgc	rs761863703	C	T	0,247	26,4	Deleterious	Possibly_Pathogenic	Low	Disease_causing	0,75	VUS	PM2_moderate; PP2_supporting; PP3_supporting	VUS	PM2_supporting; BP4_supporting	.	.	.	.	No
17-0425	Barcelona	Spain	Negative	Maturation arrest	DNMT1	Moderate	NM_001130823.3:c.683G>A	missense_variant,splice_region_variant	NP_001124295.1:p.Arg228Gln	19:10173871-10173871	Heterozygous	737	683	228	R/Q	cGa/cAa	rs777469378	G	A	0,049	22,8	Tolerated	Benign	Neutral	Polymorphism	0,2	VUS	PM2_moderate; PP2_supporting; BP4_supporting; BP5_supporting	Likely benign	PM2_supporting; BP4_moderate	.	.	.	.	No
17-0509	Barcelona	Spain	Positive	Maturation arrest	HSF2	Limited	NM_004506.4:c.1158C>G	missense_variant	NP_004497.1:p.Asp386Glu	6:122423668-122423668	Heterozygous	1244	1158	386	D/E	gaC/gaG	-	C	G	0,274	24,1	Deleterious	-	Medium	Disease_causing	0,875	VUS	PM2_moderate; PP3_supporting	VUS	PM2_supporting; BP4_supporting	.	.	.	.	No
17-0578	Barcelona	Saudi Arbia	Negative	SCO	AKAP4	Limited	NM_003886.3:c.1472C>T	missense_variant	NP_003877.2:p.Thr491Ile	X:50193241-50193241	Hemizygous	1590	1472	491	T/I	aCt/aTt	rs146755588,COSV62075682	C	T	0,241	22,2	Deleterious	Possibly_Pathogenic	Medium	Disease_causing	0,8	VUS	PM1_moderate; PM2_moderate; PP3_supporting; BP5_supporting	VUS	PM2_supporting; BP4_supporting	.	.	A-kinase anchor protein 110 kDa (AKAP 110)	.	No
17-0578	Barcelona	Saudi Arbia	Negative	SCO	WNK3	Limited	NM_020922.5:c.3302C>T	missense_variant	NP_065973.2:p.Pro1101Leu	X:54249046-54249046	Hemizygous	3782	3302	1101	P/L	cCa/cTa	COSV105259674	C	T	0,55	26,1	Deleterious	Probably _Pathogenic	Medium	Disease_causing	0,9	VUS	PM2_moderate; PP3_supporting	VUS	PM2_supporting	.	.	.	.	35809576
17-0691	Barcelona	Pakistan	Negative	SCO	HCN4	Limited	NM_005477.3:c.3338T>C	missense_variant	NP_005468.1:p.Met1113Thr	15:73322755-73322755	Compound Heterozygous (predicted)	4026	3338	1113	M/T	aTg/aCg	rs1305501521	T	C	0,287	22,8	Tolerated	Benign	Neutral	Polymorphism	0,2	VUS	PM2_moderate; BP4_supporting	VUS	PM2_supporting; BP4_supporting	.	.	.	.	No
17-0691	Barcelona	Pakistan	Negative	SCO	HCN4	Limited	NM_005477.3:c.2800C>T	missense_variant	NP_005468.1:p.Arg934Cys	15:73323293-73323293	Compound Heterozygous (predicted)	3488	2800	934	R/C	Cgc/Tgc	rs199638465,COSV106085800	C	T	0,454	25,9	Deleterious	-	Low	Disease_causing	0,8125	VUS	PM2_moderate; PP3_supporting	VUS	PM2_supporting	.	.	.	.	No
17-0919	Barcelona	Spain	Positive	Maturation arrest	POLA1	Limited	NM_001330360.2:c.1504C>T	missense_variant	NP_001317289.1:p.Pro502Ser	X:24727044-24727044	Hemizygous	1548	1504	502	P/S	Cct/Tct	rs145623455	C	T	0,429	24,2	Deleterious	Probably _Pathogenic	High	Disease_causing	1	Likely Benign	PS4_supporting; PM1_moderate; PM2_moderate; PP3_supporting; BS2_very_strong	benign	BA1_very_strong	.	this study	DNA polymerase family B, exonuclease domain	.	No
17-0937	Barcelona	Spain	Negative	Maturation arrest	UBR2	Limited	NM_001363705.2:c.3147G>A	missense_variant	NP_001350634.1:p.Met1049Ile	6:42658729-42658729	Heterozygous	3438	3147	1049	M/I	atG/atA	rs768839503	G	A	0,504	27,1	Deleterious	Probably _Pathogenic	Low	Disease_causing	0,85	VUS	PM1_supporting; PM2_moderate; PP3_supporting	VUS	PM2_supporting	.	.	.	.	No
18-0280	Barcelona	Spain	Negative	SCO	SYCP2	Moderate	NM_014258.4:c.1763C>T	missense_variant	NP_055073.2:p.Ser588Leu	20:59893172-59893172	Heterozygous	1971	1763	588	S/L	tCa/tTa	rs892976121,COSV62771433	C	T	0,039	21,1	Tolerated	Benign	Medium	Polymorphism	0,3	VUS	PM2_moderate; BP4_supporting	Likely benign	PM2_supporting; BP4_moderate	.	.	.	.	No
18-0318	Barcelona	Spain	Positive	Maturation arrest	RBBP7	Strong	NM_002893.4:c.161+2_161+5del	splice_donor_variant,splice_donor_5th_base_variant,intron_variant	-	X:16869070-16869074	Hemizygous	-	-	-	-	-	-	TAAG	-	#N/A	-	-	-	-	-	#DIV/0!	Pathogenic	PVS1_very_strong; PM2_moderate; PP4_supporting	Likely pathogenic	PVS1_very_strong; PM2_supporting	.	.	.	.	35809576
18-0406	Barcelona	Spain	Negative	Maturation arrest	MEI1	Strong	NM_152513.4:c.925C>T	missense_variant	NP_689726.3:p.Leu309Phe	22:41729725-41729725	Compound Heterozygous	961	925	309	L/F	Ctt/Ttt	-	C	T	0,147	23,7	Deleterious	Probably _Pathogenic	Medium	Disease_causing	0,9	Likely Pathogenic	PM2_moderate; PM3_moderate; PP1_supporting; PP3_supporting; PP4_supporting	VUS	PM2_supporting; PP1_supporting; BP4_moderate	.	.	.	.	32741963
18-0406	Barcelona	Spain	Negative	Maturation arrest	MEI1	Strong	NM_152513.4:c.1088C>T	missense_variant	NP_689726.3:p.Thr363Met	22:41730629-41730629	Compound Heterozygous	1124	1088	363	T/M	aCg/aTg	rs370146597,COSV100300017,COSV55905825	C	T	0,136	24,1	Deleterious	Probably _Pathogenic	Medium	Disease_causing	0,9	Likely Pathogenic	PM1_supporting; PM2_moderate; PM3_moderate; PP1_supporting; PP3_supporting; PP4_supporting	VUS	PM2_supporting; PP1_supporting; BP4_moderate	.	.	.	.	32741963
18-0499	Barcelona	Morocco	Negative	Maturation arrest	KCTD19	Moderate	NM_001100915.3:c.1460A>C	missense_variant	NP_001094385.1:p.Gln487Pro	16:67294988-67294988	Homozygous	1494	1460	487	Q/P	cAa/cCa	rs200312357	A	C	0,161	25,4	Deleterious	Possibly_Pathogenic	Low	Disease_causing	0,75	Likely Pathogenic	PS4_supporting; PM1_supporting; PM2_moderate; PM3_supporting; PP3_supporting	VUS	PM2_supporting; PM3_supporting; BP4_moderate	.	this study	.	.	No
18-0627	Barcelona	Morocco	Negative	SCO	TEX15	Strong	NM_001350162.2:c.7435T>G	missense_variant	NP_001337091.1:p.Leu2479Val	8:30842732-30842732	Compound Heterozygous (predicted)	7650	7435	2479	L/V	Ttg/Gtg	rs148337971,COSV104373306	T	G	0,076	19,22	Deleterious	Possibly_Pathogenic	Medium	Polymorphism	0,4	VUS	PM2_moderate; BP4_supporting; BP6_supporting	Likely benign	PM2_supporting; BP4_moderate	.	.	.	.	No
18-0627	Barcelona	Morocco	Negative	SCO	TEX15	Strong	NM_001350162.2:c.7304T>C	missense_variant	NP_001337091.1:p.Ile2435Thr	8:30842863-30842863	Compound Heterozygous (predicted)	7519	7304	2435	I/T	aTc/aCc	rs141411241,COSV106082670	T	C	0,155	17,28	Tolerated	Benign	Low	Polymorphism	0,05	VUS	PM2_moderate; BP4_supporting	Likely benign	PM2_supporting; BP4_moderate	.	.	.	.	No
18-0627	Barcelona	Morocco	Negative	SCO	TEX15	Strong	NM_001350162.2:c.3809_3811del	inframe_deletion	NP_001337091.1:p.Thr1270del	8:30846355-30846358	Compound Heterozygous (predicted)	4024-4026	3809-3811	1270-1271	TI/I	aCAAta/ata	rs368254330	CAA	-	#N/A	4475	-	-	-	-	0	VUS	PM2_moderate; PM4_supporting	VUS	PM4_supporting; PM2_supporting	.	.	.	.	No
18-0627	Barcelona	Morocco	Negative	SCO	GCNA	Definitive	NM_052957.5:c.1411C>T	missense_variant	NP_443189.1:p.Arg471Cys	X:71605674-71605674	Hemizygous	1499	1411	471	R/C	Cgt/Tgt	rs767793682,COSV105925973,COSV65465978	C	T	0,01	0,303	Tolerated	Benign	Low	Polymorphism	0,05	VUS	PM2_moderate; BP4_supporting	Likely benign	PM2_supporting; BP4_strong	.	.	.	.	No
18-0672	Barcelona	Nigeria	Positive	Hypospermatogenesis	TEX15	Strong	NM_001350162.2:c.2709_2711del	inframe_deletion	NP_001337091.1:p.Glu903del	8:30847455-30847458	Compound Heterozygous (predicted)	2924-2926	2709-2711	903-904	ED/D	gaGGAc/gac	rs377544553	GGA	-	#N/A	2654	-	-	-	-	0	VUS	PS4_supporting; PM2_moderate; PM4_supporting	VUS	PM4_supporting; PM2_supporting	.	35690514	.	.	No
18-0672	Barcelona	Nigeria	Positive	Hypospermatogenesis	TEX15	Strong	NM_001350162.2:c.1610A>G	missense_variant	NP_001337091.1:p.Asn537Ser	8:30848557-30848557	Compound Heterozygous (predicted)	1825	1610	537	N/S	aAt/aGt	rs137967085	A	G	0,061	1942	Tolerated	Benign	Low	Polymorphism	0,05	VUS	PS4_supporting; PM2_moderate; BP4_supporting	Likely benign	PM2_supporting; BP4_moderate	.	35690514	.	.	No
18-0761	Barcelona	Venezuela	Negative	SCO	RBBP7	Strong	NM_002893.4:c.1040+1G>T	splice_donor_variant	-	X:16852045-16852045	Hemizygous	-	-	-	-	-	-	G	T	#N/A	33	-	-	-	-	1	Pathogenic	PVS1_very_strong; PM2_moderate; PP4_supporting	VUS	PVS1_strong; PM2_supporting	.	.	.	.	No
18-0761	Barcelona	Venezuela	Negative	SCO	USP26	Moderate	NM_031907.3:c.2085T>G	missense_variant	NP_114113.1:p.Asn695Lys	X:133026136-133026136	Hemizygous	2557	2085	695	N/K	aaT/aaG	rs369851804	T	G	0,092	18,19	Deleterious	Probably _Pathogenic	Medium	Polymorphism	0,5	VUS	PM2_moderate; BP5_supporting	benign	BS1_strong; BS2_moderate; BP4_moderate	.	.	.	.	No
18-0904	Barcelona	Spain	Positive	Hypospermatogenesis	POLA1	Limited	NM_001330360.2:c.590C>T	missense_variant	NP_001317289.1:p.Pro197Leu	X:24716426-24716426	Hemizygous	634	590	197	P/L	cCg/cTg	rs140202293	C	T	0,045	0,063	Tolerated	Benign	Neutral	Polymorphism	0	VUS	PM2_moderate; BP4_supporting; BP6_supporting	Likely benign	PM2_supporting; BP4_moderate	.	.	.	.	No
18-0975	Barcelona	Spain	Positive	Maturation arrest	UBR2	Limited	NM_001363705.2:c.644C>T	missense_variant	NP_001350634.1:p.Pro215Leu	6:42603700-42603700	Heterozygous	935	644	215	P/L	cCa/cTa	rs200262422	C	T	0,342	25	Deleterious	Probably _Pathogenic	Medium	Disease_causing	0,9	Likely Benign	PS4_supporting; PM2_moderate; PP3_supporting; BS2_very_strong	benign	BS1_strong; BS2_moderate	.	this study	.	.	No
19-0043	Barcelona	Brazil	Positive	Maturation arrest	TEX15	Strong	NM_001350162.2:c.9182A>G	missense_variant	NP_001337091.1:p.Tyr3061Cys	8:30837102-30837102	Compound Heterozygous (predicted)	9397	9182	3061	Y/C	tAc/tGc	rs139535218	A	G	0,243	21,9	Deleterious	Probably _Pathogenic	Low	Disease_causing	0,85	VUS	PM2_moderate; PP3_supporting	VUS	PM2_supporting; BP4_supporting	.	.	.	.	No
19-0043	Barcelona	Brazil	Positive	Maturation arrest	TEX15	Strong	NM_001350162.2:c.6473G>C	missense_variant	NP_001337091.1:p.Arg2158Thr	8:30843694-30843694	Compound Heterozygous (predicted)	6688	6473	2158	R/T	aGg/aCg	rs144490667	G	C	0,055	15,12	Deleterious	Benign	Low	Polymorphism	0,25	VUS	PM1_supporting; PM2_moderate; BP4_supporting	Likely benign	PM2_supporting; BP4_moderate	.	.	.	.	No
19-0043	Barcelona	Brazil	Positive	Maturation arrest	MAP7D3	Limited	NM_024597.4:c.482A>C	missense_variant	NP_078873.2:p.Gln161Pro	X:136241213-136241213	Hemizygous	524	482	161	Q/P	cAa/cCa	rs977477380	A	C	0,158	21,8	Deleterious	Probably _Pathogenic	Low	Disease_causing	0,85	VUS	PM2_moderate; PP3_supporting	Likely benign	PM2_supporting; BP4_moderate	.	.	.	.	No
19-0224	Barcelona	Spain	Positive	Maturation arrest	SPATA31D1	Limited	NM_001001670.3:c.1961C>G	missense_variant	NP_001001670.1:p.Ala654Gly	9:81992431-81992431	Compound Heterozygous (predicted)	2008	1961	654	A/G	gCt/gGt	rs141219530	C	G	0,085	19,28	Deleterious	Possibly_Pathogenic	Medium	Polymorphism	0,4	Benign	PS4_supporting; PM2_moderate; BS2_very_strong; BP4_supporting; BP5_supporting; BP6_supporting	Likely benign	PM2_supporting; BP4_moderate	.	this study	.	.	No
19-0224	Barcelona	Spain	Positive	Maturation arrest	SPATA31D1	Limited	NM_001001670.3:c.1963C>A	missense_variant	NP_001001670.1:p.Pro655Thr	9:81992433-81992433	Compound Heterozygous (predicted)	2010	1963	655	P/T	Ccc/Acc	rs142037367,COSV61200778	C	A	0,042	17,43	Deleterious	Probably _Pathogenic	Medium	Polymorphism	0,5	Benign	PS4_supporting; PM2_moderate; BS2_very_strong; BP5_supporting; BP6_supporting	Likely benign	PM2_supporting; BP4_moderate	.	this study	.	.	No
19-0224	Barcelona	Spain	Positive	Maturation arrest	BCORL1	Moderate	NM_001379451.1:c.3143G>A	missense_variant	NP_001366380.1:p.Arg1048Gln	X:130015915-130015915	Hemizygous	3315	3143	1048	R/Q	cGa/cAa	rs139795092	G	A	0,113	25,6	Deleterious	Possibly_Pathogenic	-	Polymorphism	0,625	VUS	PM2_moderate; BP5_supporting	benign	BS1_strong; BS2_moderate; BP4_moderate	.	.	.	.	No
19-0358	Barcelona	Mali	Positive	Maturation arrest	MLH3	Strong	NM_001040108.2:c.2167G>A	missense_variant	NP_001035197.1:p.Val723Ile	14:75047489-75047489	Compound Heterozygous (predicted)	2318	2167	723	V/I	Gtt/Att	rs28756989	G	A	0,003	0,012	Tolerated	Benign	Neutral	Polymorphism	0	VUS	PM2_moderate; BP4_supporting	benign	BP4_very_strong	.	.	.	.	No
19-0358	Barcelona	Mali	Positive	Maturation arrest	MLH3	Strong	NM_001040108.2:c.1939C>T	missense_variant	NP_001035197.1:p.Arg647Cys	14:75047717-75047717	Compound Heterozygous (predicted)	2090	1939	647	R/C	Cgt/Tgt	rs28756987,CM013006,COSV99470623	C	T	0,101	4165	Tolerated	Benign	Neutral	Polymorphism	0	Likely Benign	PM2_moderate; BS3_moderate; BP4_supporting	Likely benign	BP4_moderate	.	.	.	18521850	No
19-0358	Barcelona	Mali	Positive	Maturation arrest	MLH3	Strong	NM_001040108.2:c.1799G>A	missense_variant	NP_001035197.1:p.Arg600Gln	14:75047857-75047857	Compound Heterozygous (predicted)	1950	1799	600	R/Q	cGa/cAa	rs28756984,COSV99469810	G	A	0,021	9503	Tolerated	Benign	Neutral	Disease_causing	0,2	VUS	PS4_supporting; PM1_supporting; PM2_moderate; BP4_supporting	Likely benign	BP4_moderate	.	this study	.	.	No
19-0358	Barcelona	Mali	Positive	Maturation arrest	ZFX	Moderate	NM_003410.4:c.911A>G	missense_variant	NP_003401.2:p.Asn304Ser	X:24207826-24207826	Hemizygous	1226	911	304	N/S	aAt/aGt	rs200720278	A	G	0,076	17,97	Tolerated	Benign	Low	Disease_causing	0,25	VUS	PM1_moderate; PM2_moderate; PP2_supporting; BP4_supporting	benign	BS1_strong; BS2_moderate; BP4_moderate	.	.	Zfx / Zfy transcription activation region	.	No
19-0475	Barcelona	Spain	Positive	Maturation arrest	UBR2	Limited	NM_001363705.2:c.4390G>C	missense_variant,splice_region_variant	NP_001350634.1:p.Glu1464Gln	6:42676785-42676785	Heterozygous	4681	4390	1464	E/Q	Gag/Cag	rs758231957	G	C	0,072	23,5	Deleterious	Benign	Medium	Disease_causing	0,7	VUS	PM2_moderate; PP3_supporting	VUS	PP3_supporting; PM2_supporting	.	.	.	.	No
19-0588	Barcelona	Argentina	Negative	SCO	LUZP4	Strong	NM_016383.5:c.154_157del	frameshift_variant	NP_057467.1:p.Gln52ThrfsTer54	X:115302053-115302057	Hemizygous	199-202	154-157	52-53	QN/X	CAGAac/ac	-	CAGA	-	#N/A	-	-	-	-	-	#DIV/0!	Pathogenic	PVS1_very_strong; PM2_moderate	Likely pathogenic	PVS1_very_strong; PM2_supporting	.	.	.	.	No
19-0862	Barcelona	Spain	Negative	SCO	RBMXL2	Moderate	NM_014469.5:c.344G>C	missense_variant	NP_055284.3:p.Gly115Ala	11:7089464-7089464	Heterozygous	467	344	115	G/A	gGc/gCc	rs1195491772	G	C	0,27	16,54	Tolerated	-	Low	Disease_causing	0,3125	VUS	PM2_moderate; BP4_supporting; BP5_supporting	VUS	PM2_supporting; BP4_supporting	.	.	.	.	No
19-0862	Barcelona	Spain	Negative	SCO	THOC2	Moderate	NM_001081550.2:c.655G>C	missense_variant	NP_001075019.1:p.Glu219Gln	X:123686661-123686661	Hemizygous	685	655	219	E/Q	Gaa/Caa	-	G	C	0,349	25,2	Deleterious	Probably _Pathogenic	Medium	Disease_causing	0,9	Likely Pathogenic	PM1_moderate; PM2_moderate; PP2_supporting; PP3_supporting	VUS	PM2_supporting	.	.	THO complex subunit 2 N-terminus	.	No
19-0870	Barcelona	Brazil	Positive	Hypospermatogenesis	TRIM71	Moderate	NM_001039111.3:c.746C>T	missense_variant	NP_001034200.1:p.Ala249Val	3:32818826-32818826	Heterozygous	830	746	249	A/V	gCa/gTa	rs753046647	C	T	0,225	14,33	Tolerated	Benign	Low	Polymorphism	0,05	VUS	PM1_supporting; PM2_moderate; BP4_supporting	VUS	PM2_supporting; BP4_supporting	.	.	.	.	No
19-0932	Barcelona	Spain	Positive	Maturation arrest	E2F1	Limited	NM_005225.3:c.961_963del	inframe_deletion	NP_005216.1:p.Glu321del	20:33677207-33677210	Heterozygous	1082-1084	961-963	321	E/-	GAG/-	rs776058128	GAG	-	#N/A	12,82	-	-	-	-	0	VUS	PM2_moderate; PM4_supporting	VUS	PM2_supporting; PM4_moderate	.	.	.	.	No
20-0042	Barcelona	Pakistan	Positive	Hypospermatogenesis	TRIM71	Moderate	NM_001039111.3:c.485C>T	missense_variant	NP_001034200.1:p.Ala162Val	3:32818565-32818565	Heterozygous	569	485	162	A/V	gCc/gTc	rs961347389	C	T	0,046	12,88	Tolerated	-	Low	Polymorphism	0,0625	VUS	PM2_moderate; BP4_supporting	Likely benign	PM2_supporting; BP4_moderate	.	.	.	.	No
20-0065	Barcelona	India	Negative	Maturation arrest	SCML1	Moderate	NM_001037540.3:c.811G>A	missense_variant	NP_001032629.1:p.Asp271Asn	X:17751922-17751922	Hemizygous	1115	811	271	D/N	Gat/Aat	-	G	A	0,358	24,5	Deleterious	Probably _Pathogenic	Medium	Disease_causing	0,9	Likely Pathogenic	PM1_moderate; PM2_moderate; PP2_supporting; PP3_supporting; PP4_supporting	VUS	PM2_supporting	.	.	SAM domain (Sterile alpha motif)	.	35809576
20-0122	Barcelona	Spain	Negative	SCO	AR	Definitive	NM_000044.6:c.1301C>T	missense_variant	NP_000035.2:p.Ser434Phe	X:67546447-67546447	Hemizygous	2427	1301	434	S/F	tCc/tTc	rs748457992,CM056299,COSV104687705	C	T	0,832	24,6	Deleterious	Benign	-	Polymorphism	0,5	Likely Pathogenic	PS4_moderate; PM1_moderate; PM2_moderate	VUS	PM2_supporting; PP3_moderate	.	35690514	Androgen receptor	.	35809576
20-0249	Barcelona	India	Positive	Hypospermatogenesis	NOTCH1	Limited	NM_017617.5:c.6430G>A	missense_variant	NP_060087.3:p.Gly2144Ser	9:136497309-136497309	Compound Heterozygous (predicted)	6692	6430	2144	G/S	Ggc/Agc	rs776577038	G	A	0,235	18,75	Tolerated	Benign	Neutral	Disease_causing	0,2	VUS	PM2_moderate; BP4_supporting; BP6_supporting	VUS	PM2_supporting; BP4_supporting	.	.	.	.	No
20-0249	Barcelona	India	Positive	Hypospermatogenesis	NOTCH1	Limited	NM_017617.5:c.5690C>T	missense_variant	NP_060087.3:p.Thr1897Met	9:136500796-136500796	Compound Heterozygous (predicted)	5952	5690	1897	T/M	aCg/aTg	rs746237272,COSV53078207	C	T	0,329	20,9	Deleterious	Benign	Low	Disease_causing	0,65	VUS	PM1_supporting; PM2_moderate	VUS	PM2_supporting	.	.	.	.	No
20-0303	Barcelona	Spain	Positive	Hypospermatogenesis	BRCA2	Moderate	NM_000059.4:c.1151C>T	missense_variant	NP_000050.3:p.Ser384Phe	13:32332629-32332629	Compound Heterozygous (predicted)	1350	1151	384	S/F	tCc/tTc	rs41293475,CM065036,COSV66455748	C	T	0,228	23	Deleterious	Possibly_Pathogenic	-	Polymorphism	0,625	VUS	PM2_moderate	benign	BS1_strong; BP1_strong	.	.	.	.	No
20-0303	Barcelona	Spain	Positive	Hypospermatogenesis	BRCA2	Moderate	NM_000059.4:c.7426_7428del	inframe_deletion	NP_000050.3:p.Glu2476del	13:32355271-32355274	Compound Heterozygous (predicted)	7618-7620	7419-7421	2473-2474	CE/*	tgTGAa/tga	-	TGA	-	#N/A	-	-	-	-	-	#DIV/0!	VUS	PM2_moderate; PM4_supporting	VUS	PM2_supporting; PM4_supporting	.	.	.	.	No
20-0341	Barcelona	Ecuador	Negative	SCO	AKAP4	Limited	NM_003886.3:c.2395G>A	missense_variant	NP_003877.2:p.Gly799Arg	X:50192318-50192318	Hemizygous	2513	2395	799	G/R	Gga/Aga	-	G	A	0,255	23,8	Deleterious	Probably _Pathogenic	Medium	Disease_causing	0,9	VUS	PM2_moderate; PP3_supporting	VUS	PM2_supporting; BP4_supporting	.	.	.	.	No
20-0441	Barcelona	Spain	Positive	Maturation arrest	AKAP4	Limited	NM_003886.3:c.190A>T	missense_variant	NP_003877.2:p.Ser64Cys	X:50196977-50196977	Hemizygous	308	190	64	S/C	Agc/Tgc	rs139319738	A	T	0,036	9049	Tolerated	Benign	Low	Polymorphism	0,05	VUS	PM2_moderate; BP4_supporting; BP6_supporting	benign	BS1_strong; BS2_moderate	.	.	.	.	No
21-0036	Barcelona	Algeria	Negative	Maturation arrest	KCTD19	Moderate	NM_001100915.3:c.1460A>C	missense_variant	NP_001094385.1:p.Gln487Pro	16:67294988-67294988	Homozygous	1494	1460	487	Q/P	cAa/cCa	rs200312357	A	C	0,161	25,4	Deleterious	Possibly_Pathogenic	Low	Disease_causing	0,75	Likely Pathogenic	PS4_supporting; PM1_supporting; PM2_moderate; PM3_supporting; PP3_supporting	VUS	PM2_supporting; PM3_supporting; BP4_moderate	.	this study	.	.	No
21-0431	Barcelona	Spain	Positive	Maturation arrest	SYCP2	Moderate	NM_014258.4:c.2003G>A	missense_variant	NP_055073.2:p.Gly668Glu	20:59892351-59892351	Heterozygous	2211	2003	668	G/E	gGa/gAa	COSV100698023	G	A	0,021	0,003	Tolerated	Benign	Neutral	Polymorphism	0	VUS	PM1_supporting; PM2_moderate; PP4_supporting; BP4_supporting	Likely benign	PM2_supporting; BP4_moderate	.	.	.	.	No
21-0576	Barcelona	Spain	Positive	Maturation arrest	POTEJ	Limited	NM_001277083.2:c.2255C>A	missense_variant	NP_001264012.1:p.Thr752Asn	2:130657015-130657015	Homozygous	2348	2255	752	T/N	aCc/aAc	rs571300772	C	A	0,363	21,9	Deleterious	Probably _Pathogenic	High	Polymorphism	0,8	Likely Pathogenic	PM1_moderate; PM2_moderate; PM3_supporting; PP3_supporting	VUS	PM2_supporting; PM3_supporting	.	.	Actin	.	No
21-0594	Barcelona	Pakistan	Negative	Maturation arrest	MLH3	Strong	NM_001040108.2:c.3956del	frameshift_variant	NP_001035197.1:p.Gly1319GlufsTer5	14:75030573-75030574	Homozygous	4107	3956	1319	G/X	gGa/ga	rs769764811	G	-	#N/A	32	-	-	-	-	1	Pathogenic	PVS1_very_strong; PM2_moderate; PM3_supporting	Pathogenic	PVS1_very_strong; PM2_supporting; PM3_supporting	.	.	.	.	No
22-0042	Barcelona	Spain	Negative	Maturation arrest	NANOS1	Limited	NM_199461.4:c.319G>A	missense_variant	NP_955631.1:p.Glu107Lys	10:119030120-119030120	Heterozygous	407	319	107	E/K	Gag/Aag	rs757939609	G	A	0,061	17,59	Deleterious	-	Neutral	Polymorphism	0,25	VUS	PM2_moderate; PP4_supporting; BP4_supporting	Likely benign	PM2_supporting; BP4_moderate	.	.	.	.	No
22-0042	Barcelona	Spain	Negative	Maturation arrest	UBR2	Limited	NM_001363705.2:c.644C>T	missense_variant	NP_001350634.1:p.Pro215Leu	6:42603700-42603700	Heterozygous	935	644	215	P/L	cCa/cTa	rs200262422	C	T	0,342	25	Deleterious	Probably _Pathogenic	Medium	Disease_causing	0,9	Likely Benign	PS4_supporting; PM2_moderate; PP3_supporting; BS2_very_strong	benign	BS1_strong; BS2_moderate	.	this study	.	.	No
22-0257	Barcelona	Spain	Negative	Maturation arrest	MLH3	Strong	NM_001040108.2:c.2425A>G	missense_variant	NP_001035197.1:p.Met809Val	14:75047231-75047231	Compound Heterozygous (predicted)	2576	2425	809	M/V	Atg/Gtg	rs61752722,CM033973,COSV99470867	A	G	0,232	0,001	Tolerated	Benign	Neutral	Polymorphism	0	VUS	PM2_moderate; BP4_supporting	VUS	PM2_supporting; BP4_supporting	.	.	.	.	No
22-0257	Barcelona	Spain	Negative	Maturation arrest	MLH3	Strong	NM_001040108.2:c.1799G>A	missense_variant	NP_001035197.1:p.Arg600Gln	14:75047857-75047857	Compound Heterozygous (predicted)	1950	1799	600	R/Q	cGa/cAa	rs28756984,COSV99469810	G	A	0,021	9503	Tolerated	Benign	Neutral	Disease_causing	0,2	VUS	PS4_supporting; PM1_supporting; PM2_moderate; BP4_supporting	Likely benign	BP4_moderate	.	this study	.	.	No
A2396	Barcelona	Italy	Negative	SCO	C1orf146	Moderate	NM_001012425.2:c.409-1G>A	splice_acceptor_variant	-	1:92245539-92245539	Homozygous	-	-	-	-	-	rs1480591373	G	A	#N/A	34	-	-	-	-	1	Likely Pathogenic	PVS1_strong; PM2_moderate; PM3_supporting; PP4_supporting	Likely pathogenic	PVS1_strong; PM2_supporting; PM3_supporting	.	.	.	.	No
A2532	Barcelona	Peru	Negative	NA	RBMXL2	Moderate	NM_014469.5:c.212G>A	missense_variant	NP_055284.3:p.Gly71Asp	11:7089332-7089332	Heterozygous	335	212	71	G/D	gGc/gAc	rs759417104,COSV99080266	G	A	0,777	27,6	Deleterious	-	Low	Disease_causing	0,8125	VUS	PM2_moderate; PP3_supporting	VUS	PP3_moderate; PM2_supporting	.	.	.	.	No
A2532	Barcelona	Peru	Negative	NA	PLK4	Moderate	NM_014264.5:c.1538A>G	missense_variant	NP_055079.3:p.Asp513Gly	4:127889944-127889944	Heterozygous	1780	1538	513	D/G	gAc/gGc	rs534461598	A	G	0,014	15,96	Tolerated	Benign	Low	Disease_causing	0,25	VUS	PM2_moderate; BP4_supporting	Likely benign	PM2_supporting; BP4_strong	.	.	.	.	No
13-0168	Barcelona	Germany	Negative	SCO	DCAF12L1	Strong	NC_000023.11:g.(126165924-126164533)_(126164533-126819844)del	Complete gene deletion	-	X:126549383-126552814	Hemizygous	-	-	-	-	-	-	-		#N/A	-	-	-	-	-	#DIV/0!	Pathogenic	PVS1_very_strong; PS4_moderate; PM2_moderate; PP4_supporting	Pathogenic	PVS1_very_strong; PM2_supporting; PS4_supporting	.	this study	.	.	35809576
17-0425	Barcelona	Spain	Negative	Maturation arrest	DCAF12L1	Strong	NC_000023.11:g.(126165924-126164533)_(126164533-126819844)del	Complete gene deletion	-	X:126549383-126552814	Hemizygous	-	-	-	-	-	-	-		#N/A	-	-	-	-	-	#DIV/0!	Pathogenic	PVS1_very_strong; PS4_moderate; PM2_moderate; PP4_supporting	Pathogenic	PVS1_very_strong; PM2_supporting; PS4_supporting	.	this study	.	.	35809576
08-0244	Barcelona	Spain	Positive	Hypospermatogenesis	DCAF12L1	Strong	NC_000023.11:g.(126165924-126164533)_(126164533-126819844)del	Complete gene deletion	-	X:126549383-126552814	Hemizygous	-	-	-	-	-	-	-		#N/A	-	-	-	-	-	#DIV/0!	Pathogenic	PVS1_very_strong; PS4_moderate; PM2_moderate	Pathogenic	PVS1_very_strong; PM2_supporting; PS4_supporting	.	this study	.	.	No
19-0224	Barcelona	Spain	Positive	Maturation arrest	FATE1	Moderate	NC_000023.11(NM_033085.3):c.(1+1_2-1)_(234+1_235-1)del	Exon 1-2 deletion	-	X:151716035-151717399	Hemizygous	-	-	-	-	-	-	-		#N/A	-	-	-	-	-	#DIV/0!	Pathogenic	PVS1_very_strong; PM2_moderate	Likely pathogenic	PVS1_very_strong; PM2_supporting	.	.	.	.	No
09-0297	Barcelona	India	Negative	Maturation arrest	TEX11	Definitive	NC_000023.11(NM_031276.3):c.(84+1_85-1)_(651+1_652-1)del	Exon 4-9 deletion	-	X:70806705-70873307	Hemizygous	-	-	-	-	-	-	-		#N/A	-	-	-	-	-	#DIV/0!	Pathogenic	PVS1_very_strong; PM2_moderate; PP4_supporting	Likely pathogenic	PVS1_very_strong; PM2_supporting	.	.	.	.	32741963
08-0079	Barcelona	Spain	Negative	Maturation arrest	MEIOB	Strong	NC_000016.10(NM_001163560.3):c.(897+1_898-1)_(1431+1_1432-1)del	Exon 9-13 deletion	-	16:1837784-1853134	Homozygous	-	-	-	-	-	-	-		#N/A	-	-	-	-	-	#DIV/0!	Pathogenic	PVS1_very_strong; PM2_moderate; PM3_supporting; PP4_supporting	Pathogenic	PVS1_very_strong; PM2_supporting; PM3_supporting	.	.	.	.	32741963
17-0204	Barcelona	Spain	Negative	Maturation arrest	DMRT1	Moderate	NC_000009.12(NM_021951.3):c.(1+1_2-1)_(540+1_54-1)del	Exon 1-2 deletion	-	9:841824-847158	Heterozygous	-	-	-	-	-	-	-		#N/A	-	-	-	-	-	#DIV/0!	Pathogenic	PVS1_very_strong; PM2_moderate; PP4_supporting	Likely pathogenic	PVS1_very_strong; PM2_supporting	.	.	.	.	32741963
15-0285	Barcelona	South America (Not specified)	Negative	Maturation arrest	SYCE1	Strong	NC_000010.10:g(133467968-133554847)_(133565583_133625099)del	Complete gene deletion	-	10:133554847-133565583	Homozygous	-	-	-	-	-	-	-		#N/A	-	-	-	-	-	#DIV/0!	Pathogenic	PVS1_very_strong; PS4_moderate; PM2_moderate; PM3_supporting; PP4_supporting	Pathogenic	PVS1_very_strong; PM2_supporting; PM3_supporting	.	this study and 33728612, 35690514, 35690514, 36041235, 36041235, 35718780, 35718780, 30478911	.	.	32741963
11-0382	Barcelona	Spain	Negative	SCO	TEX14	Moderate	NC_000017.12(NM_031272.5):c.(554+1_555-1)_(3378+1_3379-1)	Exon 6-21 deletion	-	17:58577375-58617619	Compound Heterozygous	-	-	-	-	-	-	-		#N/A	-	-	-	-	-	#DIV/0!	Pathogenic	PVS1_very_strong; PM2_moderate; PM3_moderate	Pathogenic	PVS1_very_strong; PM2_supporting; PM3_moderate	.	.	.	.	32741963
WGS_INF_029	Doha	Pakistan	Negative	Hypospermatogenesis	ESPN	Limited	NM_031475.3:c.1894C>T	missense_variant	NP_113663.2:p.Arg632Cys	1:6449070-6449070	Homozygous	2074	1894	632	R/C	Cgc/Tgc	rs543768706	C	T	0,393	28,9	Deleterious	Probably _Pathogenic	Low	Disease_causing	0,85	VUS	PM2_moderate; PM3_supporting; PP3_supporting; BP6_supporting	VUS	PM2_supporting; PM3_supporting	.	.	.	.	No
WES_INF_284	Doha	Jordan	Negative	SCO	MSH4	Strong	NM_002440.4:c.2698C>T	stop_gained	NP_002431.2:p.Arg900Ter	1:75912774-75912774	Homozygous	2802	2698	900	R/*	Cga/Tga	rs145803983	C	T	#N/A	37	-	-	-	Disease_causing	1	Likely Pathogenic	PVS1_moderate; PM2_moderate; PM3_supporting; PP4_supporting	VUS	PVS1_moderate; PM2_supporting; PM3_supporting	.	.	.	.	No
WGS_INF_015	Doha	Sudan	Positive	SCO	NANOS1	Limited	NM_199461.4:c.756_757del	frameshift_variant	NP_955631.1:p.Cys252TrpfsTer87	10:119030556-119030558	Heterozygous	844-845	756-757	252-253	CG/WX	tgCGgc/tggc	-	CG	-	#N/A	-	-	-	-	-	#DIV/0!	VUS	PVS1_moderate; PM2_moderate; PP4_supporting	VUS	PVS1_strong; PM2_supporting	.	.	Nanos RNA binding domain	.	No
WGS_INF_039	Doha	Qatar	Negative	SCO	ZMYM5	Limited	NM_001142684.2:c.97_98insT	frameshift_variant	NP_001136156.1:p.Asp33ValfsTer13	13:19852083-19852083	Homozygous	375-376	97-98	33	D/VX	gat/gTat	rs1953328641,COSV61989116	-	T	#N/A	-	-	-	-	-	#DIV/0!	Pathogenic	PVS1_very_strong; PM2_moderate; PM3_supporting	Pathogenic	PVS1_very_strong; PM2_supporting; PM3_supporting	.	.	.	.	No
WGS_INF_024	Doha	Qatar	Negative	Maturation arrest	BRCA2	Moderate	NM_000059.4:c.5312G>A	missense_variant	NP_000050.3:p.Gly1771Asp	13:32339667-32339667	Homozygous	5511	5312	1771	G/D	gGt/gAt	rs80358755,CM041731,COSV99061739	G	A	0,144	1916	Tolerated	Benign	-	Polymorphism	0	VUS	PM2_moderate; PM3_supporting; BP4_supporting	benign	BS1_strong; BP1_strong	.	.	.	.	No
WGS_INF_044	Doha	Qatar	Negative	Hypospermatogenesis	BRCA2	Moderate	NM_000059.4:c.7534C>T	missense_variant	NP_000050.3:p.Leu2512Phe	13:32356526-32356526	Homozygous	7733	7534	2512	L/F	Ctt/Ttt	rs80358980,CM1618159,COSV105932277	C	T	0,486	25,7	Deleterious	Probably _Pathogenic	-	Disease_causing	1	VUS	PM2_moderate; PM3_supporting; PP3_supporting	Likely benign	BP4_supporting; BS1_supporting	.	.	.	.	No
WES_INF_285	Doha	Egypt	Negative	Maturation arrest	TDRD9	Limited	NM_153046.3:c.2914T>C	missense_variant	NP_694591.2:p.Ser972Pro	14:104025759-104025759	Homozygous	2968	2914	972	S/P	Tct/Cct	rs2035097930	T	C	0,164	24,4	Tolerated	Possibly_Pathogenic	Medium	Disease_causing	0,6	VUS	PM2_moderate; PM3_supporting; PP4_supporting	Likely benign	PM2_supporting; BP4_moderate	.	.	.	.	No
WGS_INF_158	Doha	Lebanon	Positive	Hypospermatogenesis	ZMYND15	Definitive	NM_001136046.3:c.160C>A	missense_variant	NP_001129518.1:p.Pro54Thr	17:4740708-4740708	Homozygous	408	160	54	P/T	Cct/Act	rs755722723	C	A	0,228	23,5	Deleterious	Benign	Low	Polymorphism	0,45	VUS	PM1_supporting; PM2_moderate; PM3_supporting; BP4_supporting	VUS	PM2_supporting; PM3_supporting; BP4_supporting	.	.	.	.	No
WGS_INF_160	Doha	NA	Positive	SCO	PSMC3IP	Moderate	NM_016556.4:c.617C>T	missense_variant	NP_057640.1:p.Thr206Met	17:42573005-42573005	Homozygous	660	617	206	T/M	aCg/aTg	rs748070321,COSV53816917	C	T	0,448	28,2	Deleterious	Possibly_Pathogenic	Medium	Disease_causing	0,8	Likely Pathogenic	PM1_supporting; PM2_moderate; PM3_supporting; PP3_supporting; PP4_supporting	VUS	PM2_supporting; PM3_supporting	.	.	.	.	No
WGS_INF_008	Doha	Pakistan	Negative	SCO	TEX14	Moderate	NM_031272.5:c.1216C>T	stop_gained	NP_112562.3:p.Arg406Ter	17:58605098-58605098	Homozygous	1324	1216	406	R/*	Cga/Tga	rs753803044,COSV104591842,COSV53626935	C	T	#N/A	37	-	-	-	Disease_causing	1	Pathogenic	PVS1_very_strong; PM2_moderate; PM3_supporting	Pathogenic	PVS1_very_strong; PM2_supporting; PM3_supporting	.	.	.	.	No
WGS_INF_048	Doha	Qatar	Negative	SCO	TEX14	Moderate	NM_031272.5:c.987C>A	missense_variant	NP_112562.3:p.Phe329Leu	17:58613439-58613439	Homozygous	1095	987	329	F/L	ttC/ttA	-	C	A	0,177	22,1	Deleterious	Benign	Low	Polymorphism	0,45	VUS	PM2_moderate; PM3_supporting; BP4_supporting	VUS	PM2_supporting; PM3_supporting; BP4_moderate	.	.	.	.	No
WES_INF_012	Doha	Jordan	Negative	Maturation arrest	TEX14	Moderate	NM_031272.5:c.254G>T	missense_variant,splice_region_variant	NP_112562.3:p.Arg85Leu	17:58623010-58623010	Homozygous	362	254	85	R/L	cGc/cTc	rs761592042,COSV53617807,COSV53619272	G	T	0,454	28,1	Deleterious	Probably _Pathogenic	Low	Disease_causing	0,85	VUS	PM2_moderate; PM3_supporting; PP3_supporting	VUS	PM2_supporting; PM3_supporting	.	.	.	.	No
WGS_INF_090	Doha	Bangladish	Negative	Maturation arrest	TEX14	Moderate	NM_031272.5:c.92T>A	missense_variant	NP_112562.3:p.Val31Asp	17:58651910-58651910	Homozygous	200	92	31	V/D	gTc/gAc	-	T	A	0,625	25	Deleterious	Possibly_Pathogenic	Medium	Disease_causing	0,8	VUS	PM2_moderate; PM3_supporting; PP3_supporting	VUS	PM2_supporting; PM3_supporting	.	.	.	.	No
WES_INF_147	Doha	Qatar	Negative	SCO	DNMT1	Moderate	NM_001130823.3:c.1163C>A	missense_variant	NP_001124295.1:p.Pro388Gln	19:10159849-10159849	Heterozygous	1217	1163	388	P/Q	cCa/cAa	rs1161974493	C	A	0,035	15,82	Tolerated	Possibly_Pathogenic	Low	Polymorphism	0,15	VUS	PM1_supporting; PM2_moderate; PP2_supporting; BP4_supporting	Likely benign	PM2_supporting; BP4_moderate	.	.	.	.	No
WGS_INF_084	Doha	Egypt	Positive	NA	DNMT1	Moderate	NM_001130823.3:c.1091C>T	missense_variant,splice_region_variant	NP_001124295.1:p.Thr364Ile	19:10159921-10159921	Heterozygous	1145	1091	364	T/I	aCc/aTc	-	C	T	0,113	14,68	Deleterious	Benign	Low	Polymorphism	0,25	VUS	PM1_supporting; PM2_moderate; PP2_supporting; BP4_supporting	Likely benign	PM2_supporting; BP4_moderate	.	.	.	.	No
WGS_INF_048	Doha	Qatar	Negative	SCO	DNMT1	Moderate	NM_001130823.3:c.898A>C	missense_variant	NP_001124295.1:p.Lys300Gln	19:10163354-10163354	Heterozygous	952	898	300	K/Q	Aag/Cag	rs759143980,COSV61584590	A	C	0,101	15,16	Tolerated	Benign	Neutral	Polymorphism	0	VUS	PS4_supporting; PM1_supporting; PM2_moderate; PP2_supporting; BP4_supporting	Likely benign	PM2_supporting; BP4_moderate	.	this study	.	.	No
WGS_INF_160	Doha	NA	Positive	SCO	DNMT1	Moderate	NM_001130823.3:c.898A>C	missense_variant	NP_001124295.1:p.Lys300Gln	19:10163354-10163354	Heterozygous	952	898	300	K/Q	Aag/Cag	rs759143980,COSV61584590	A	C	0,101	15,16	Tolerated	Benign	Neutral	Polymorphism	0	VUS	PS4_supporting; PM1_supporting; PM2_moderate; PP2_supporting; BP4_supporting	Likely benign	PM2_supporting; BP4_moderate	.	this study	.	.	No
WGS_INF_160	Doha	NA	Positive	SCO	NANOS2	Limited	NM_001029861.3:c.208G>A	missense_variant	NP_001025032.1:p.Gly70Arg	19:45914486-45914486	Homozygous	293	208	70	G/R	Ggg/Agg	rs767454121,COSV100379440	G	A	0,328	26,1	Deleterious	Probably _Pathogenic	Medium	Disease_causing	0,9	VUS	PM2_moderate; PM3_supporting; PP3_supporting; PP4_supporting	VUS	PM2_supporting; PM3_supporting	.	.	.	.	No
WES_INF_187	Doha	Palestine	Negative	SCO	NANOS2	Limited	NM_001029861.3:c.3G>A	start_lost	NP_001025032.1:p.Met1?	19:45914691-45914691	Homozygous	88	3	1	M/I	atG/atA	rs1967451864	G	A	#N/A	21,5	-	-	-	-	1	Likely Pathogenic	PVS1_strong; PM2_moderate; PM3_supporting; PP4_supporting	VUS	PM2_supporting	.	.	.	.	No
WGS_INF_156	Doha	Qatar	Negative	SCO	KASH5	Moderate	NM_144688.5:c.1604T>A	missense_variant	NP_653289.3:p.Leu535Gln	19:49417425-49417425	Homozygous	1778	1604	535	L/Q	cTg/cAg	rs1439365177	T	A	0,225	26,6	Deleterious	Probably _Pathogenic	-	Polymorphism	0,75	VUS	PM2_moderate; PM3_supporting; PP3_supporting	VUS	PM2_supporting; PM3_supporting; BP4_supporting	.	.	.	.	No
WGS_INF_156	Doha	Qatar	Negative	SCO	ZNF610	Limited	NM_001161425.2:c.1370G>A	missense_variant	NP_001154897.1:p.Arg457His	19:52366748-52366748	Homozygous	1891	1370	457	R/H	cGt/cAt	rs147107755	G	A	0,06	12,05	Deleterious	Possibly_Pathogenic	Neutral	Polymorphism	0,3	VUS	PM1_supporting; PM2_moderate; PM3_supporting; BP4_supporting	VUS	PM2_supporting; PM3_supporting; BP4_moderate	.	.	.	.	No
WES_INF_180	Doha	Qatar	Negative	SCO	ZNF610	Limited	NM_001161425.2:c.1380G>C	missense_variant	NP_001154897.1:p.Gln460His	19:52366758-52366758	Homozygous	1901	1380	460	Q/H	caG/caC	rs144093967	G	C	0,016	6871	Deleterious	Benign	Low	Polymorphism	0,25	VUS	PM1_supporting; PM2_moderate; PM3_supporting; BP4_supporting; BP6_supporting	Likely benign	PM3_supporting; BP4_strong	.	.	.	.	No
WGS_INF_021	Doha	Tunis	Negative	SCO	M1AP	Strong	NM_001321739.2:c.1435-3C>T	splice_region_variant,splice_polypyrimidine_tract_variant,intron_variant	-	2:74558877-74558877	Homozygous	-	-	-	-	-	rs368011331	C	T	#N/A	17,25	-	-	-	-	0	VUS	PM2_moderate; PM3_supporting	VUS	PM2_supporting; BP4_supporting	.	.	.	.	No
WES_INF_138	Doha	Egypt	Negative	SCO	INHBB	Limited	NM_002193.4:c.133C>T	missense_variant	NP_002184.2:p.Pro45Ser	2:120346321-120346321	Homozygous	186	133	45	P/S	Ccc/Tcc	-	C	T	0,18	13,88	Tolerated	-	Neutral	Polymorphism	0	VUS	PM2_moderate; PM3_supporting; BP4_supporting	VUS	PM2_supporting; PM3_supporting; BP4_moderate	.	.	.	.	No
WGS_INF_012	Doha	Palestine	Positive	Hypospermatogenesis	POTEJ	Limited	NM_001277083.2:c.2336G>A	missense_variant	NP_001264012.1:p.Arg779His	2:130657096-130657096	Homozygous	2429	2336	779	R/H	cGc/cAc	rs541111504,COSV68639404	G	A	0,385	19,54	Tolerated	Probably _Pathogenic	High	Polymorphism	0,4	VUS	PM2_moderate; PM3_supporting; BP4_supporting	Likely benign	PM2_supporting; BS2_moderate	.	.	.	.	No
WGS_INF_020	Doha	Sudan	Positive	SCO	RAD21L1	Strong	NM_001384355.1:c.1479+1G>T	splice_donor_variant	-	20:1248704-1248704	Homozygous	-	-	-	-	-	COSV67882072	G	T	#N/A	35	-	-	-	-	1	VUS	PVS1_moderate; PM2_moderate; PM3_supporting	VUS	PVS1_moderate; PM2_supporting; PM3_supporting	.	.	.	.	No
WGS_INF_127	Doha	Jordan	Negative	Maturation arrest	SPO11	Limited	NM_012444.3:c.556G>A	missense_variant	NP_036576.1:p.Glu186Lys	20:57334795-57334795	Homozygous	621	556	186	E/K	Gag/Aag	rs751008594,COSV61996714	G	A	0,244	27,1	Deleterious	Possibly_Pathogenic	Medium	Disease_causing	0,8	Likely Pathogenic	PM1_supporting; PM2_moderate; PM3_supporting; PP3_supporting; PP4_supporting	VUS	PM2_supporting; BP4_supporting	.	.	.	.	No
WES_INF_005	Doha	Qatar	Positive	Hypospermatogenesis	SYCP2	Moderate	NM_014258.4:c.3792A>C	missense_variant	NP_055073.2:p.Lys1264Asn	20:59868875-59868875	Heterozygous	4000	3792	1264	K/N	aaA/aaC	rs565623864	A	C	0,041	7144	Tolerated	Possibly_Pathogenic	Low	Polymorphism	0,15	VUS	PS4_supporting; PM1_supporting; PM2_moderate; PP4_supporting; BP4_supporting	Likely benign	PM2_supporting; BP4_moderate; BS2_moderate	.	this study	.	.	No
WGS_INF_087	Doha	Palestine	Negative	SCO	SYCP2	Moderate	NM_014258.4:c.3792A>C	missense_variant	NP_055073.2:p.Lys1264Asn	20:59868875-59868875	Heterozygous	4000	3792	1264	K/N	aaA/aaC	rs565623864	A	C	0,041	7144	Tolerated	Possibly_Pathogenic	Low	Polymorphism	0,15	VUS	PS4_supporting; PM1_supporting; PM2_moderate; BP4_supporting	Likely benign	PM2_supporting; BP4_moderate; BS2_moderate	.	this study	.	.	No
WGS_INF_090	Doha	Bangladish	Negative	Maturation arrest	SYCP2	Moderate	NM_014258.4:c.1667A>G	missense_variant,splice_region_variant	NP_055073.2:p.His556Arg	20:59893592-59893592	Heterozygous	1875	1667	556	H/R	cAt/cGt	rs759407499,COSV62771140	A	G	0,039	1802	Tolerated	Benign	Medium	Polymorphism	0,1	VUS	PM1_supporting; PM2_moderate; PP4_supporting; BP4_supporting	Likely benign	PM2_supporting; BP4_moderate	.	.	.	.	No
WES_INF_272	Doha	Egypt	Negative	Maturation arrest	SYCP2	Moderate	NM_014258.4:c.806A>G	missense_variant	NP_055073.2:p.Asn269Ser	20:59913999-59913999	Heterozygous	1014	806	269	N/S	aAt/aGt	-	A	G	0,292	24,9	Deleterious	Probably _Pathogenic	Medium	Disease_causing	0,9	VUS	PM2_moderate; PP3_supporting; PP4_supporting	VUS	PM2_supporting	.	.	.	.	No
WES_INF_173	Doha	Tunis	Positive	SCO	CELSR3	Limited	NM_001407.3:c.5845G>A	missense_variant	NP_001398.2:p.Ala1949Thr	3:48651955-48651955	Homozygous	6097	5845	1949	A/T	Gcc/Acc	rs927234373	G	A	0,126	16,84	Deleterious	Benign	Low	Polymorphism	0,25	VUS	PM1_supporting; PM2_moderate; PM3_supporting; BP4_supporting	VUS	PM2_supporting; PM3_supporting; BP4_moderate	.	.	.	.	No
WGS_INF_102	Doha	Egypt	Negative	SCO	UBR2	Limited	NM_001363705.2:c.2705G>C	missense_variant	NP_001350634.1:p.Gly902Ala	6:42652581-42652581	Heterozygous	2996	2705	902	G/A	gGa/gCa	-	G	C	0,142	21,5	Deleterious	Benign	Low	Disease_causing	0,65	VUS	PM2_moderate	Likely benign	PM2_supporting; BP4_moderate	.	.	.	.	No
WGS_INF_069	Doha	Egypt	Positive	Sclerohyalinosis	UBR2	Limited	NM_001363705.2:c.4702A>T	missense_variant	NP_001350634.1:p.Asn1568Tyr	6:42679816-42679816	Heterozygous	4993	4702	1568	N/Y	Aat/Tat	rs760422381	A	T	0,049	24,6	Tolerated	Benign	Low	Disease_causing	0,45	VUS	PS4_moderate; PM2_moderate; BP4_supporting	Likely benign	PM2_supporting; BP4_moderate	.	35690514 and this study	.	.	No
WES_INF_139	Doha	Pakistan	Negative	SCO	MCM9	Strong	NM_017696.3:c.652C>T	stop_gained	NP_060166.2:p.Arg218Ter	6:118922056-118922056	Homozygous	1070	652	218	R/*	Cga/Tga	rs746577757	C	T	#N/A	37	-	-	-	Disease_causing	1	Pathogenic	PVS1_very_strong; PM2_moderate; PM3_supporting	Pathogenic	PVS1_very_strong; PM2_supporting; PM3_supporting	.	.	MCM OB domain	.	No
WES_INF_279	Doha	Syria	Positive	SCO	HSF2	Limited	NM_004506.4:c.233C>G	missense_variant	NP_004497.1:p.Ser78Cys	6:122412667-122412667	Heterozygous	319	233	78	S/C	tCt/tGt	rs750931926	C	G	0,667	24,9	Deleterious	-	Medium	Disease_causing	0,875	VUS	PM1_moderate; PM2_moderate; PP3_supporting	VUS	PP3_supporting; PM2_supporting	.	.	HSF-type DNA-binding	.	No
WES_INF_121	Doha	Egypt	Positive	SCO	HSF2	Limited	NM_004506.4:c.480G>C	missense_variant	NP_004497.1:p.Glu160Asp	6:122416245-122416245	Heterozygous	566	480	160	E/D	gaG/gaC	-	G	C	0,361	23,1	Deleterious	-	Medium	Disease_causing	0,875	VUS	PM1_supporting; PM2_moderate; PP3_supporting	VUS	PM2_supporting	.	.	.	.	No
WGS_INF_067	Doha	Jordan	Negative	SCO	HSF2	Limited	NM_004506.4:c.677A>C	missense_variant	NP_004497.1:p.His226Pro	6:122420218-122420218	Heterozygous	763	677	226	H/P	cAt/cCt	rs1774203397	A	C	0,265	23,7	Tolerated	-	Low	Disease_causing	0,5625	VUS	PM2_moderate	VUS	PM2_supporting; BP4_supporting	.	.	.	.	No
WGS_INF_024	Doha	Qatar	Negative	Maturation arrest	CSMD1	Limited	NM_033225.6:c.8935G>A	missense_variant	NP_150094.5:p.Gly2979Ser	8:2966735-2966735	Homozygous	9433	8935	2979	G/S	Ggc/Agc	rs117633452	G	A	0,492	24,5	Deleterious	Probably _Pathogenic	-	Disease_causing	1	VUS	PM2_moderate; PM3_supporting; PP3_supporting	Likely benign	PM2_supporting	.	.	Sushi repeat	.	No
WES_INF_196	Doha	Jordan	Negative	SCO	DMRT1	Moderate	NM_021951.3:c.149G>C	missense_variant	NP_068770.2:p.Ser50Thr	9:841987-841987	Heterozygous	291	149	50	S/T	aGc/aCc	rs983369305	G	C	0,069	15,14	Tolerated	Possibly_Pathogenic	Low	Polymorphism	0,15	VUS	PM2_moderate; PP4_supporting; BP4_supporting	Likely benign	PM2_supporting; BP4_moderate	.	.	.	.	No
WES_INF_272	Doha	Egypt	Negative	Maturation arrest	DMRT1	Moderate	NM_021951.3:c.194C>T	missense_variant	NP_068770.2:p.Ala65Val	9:842032-842032	Heterozygous	336	194	65	A/V	gCc/gTc	rs564444409,COSV66519063	C	T	0,049	17,67	Tolerated	Benign	Low	Polymorphism	0,05	VUS	PM2_moderate; PP4_supporting; BP4_supporting	Likely benign	PM2_supporting; BP4_moderate	.	.	.	.	No
WES_INF_246	Doha	Egypt	Negative	SCO	SHOC1	Strong	NM_001378211.1:c.3965G>C	missense_variant	NP_001365140.1:p.Arg1322Pro	9:111692012-111692012	Homozygous	4039	3965	1322	R/P	cGt/cCt	rs150006859	G	C	0,031	10,3	Deleterious	Benign	-	Polymorphism	0,25	VUS	PM1_supporting; PM2_moderate; PM3_supporting; BP4_supporting	VUS	PM2_supporting; PM3_supporting; BP4_moderate	.	.	.	.	No
WGS_INF_044	Doha	Qatar	Negative	Hypospermatogenesis	NR5A1	Strong	NM_004959.5:c.1070A>G	missense_variant	NP_004950.2:p.Gln357Arg	9:124491149-124491149	Heterozygous	1236	1070	357	Q/R	cAg/cGg	rs1401671614	A	G	0,224	20,8	Tolerated	-	Neutral	Polymorphism	0,25	VUS	PM2_moderate; BP4_supporting	VUS	PM2_supporting; BP4_supporting	.	.	.	.	No
WES_INF_210	Doha	India	Negative	Maturation arrest	RBBP7	Strong	NM_002893.4:c.1019G>A	missense_variant	NP_002884.1:p.Arg340His	X:16852067-16852067	Hemizygous	1328	1019	340	R/H	cGc/cAc	COSV58112570	G	A	0,476	28,3	Deleterious	Probably _Pathogenic	Medium	Disease_causing	0,9	VUS	PM2_moderate; PP2_supporting; PP3_supporting; PP4_supporting	VUS	PM2_supporting; PM3_supporting; PP2_supporting	.	.	.	.	No
WGS_INF_154	Doha	Egypt	Negative	Maturation arrest	RBBP7	Strong	NM_002893.4:c.503C>G	missense_variant	NP_002884.1:p.Pro168Arg	X:16857688-16857688	Hemizygous	812	503	168	P/R	cCt/cGt	-	C	G	0,758	27,1	Deleterious	Probably _Pathogenic	Medium	Disease_causing	0,9	Likely Pathogenic	PM1_supporting; PM2_moderate; PP2_supporting; PP3_supporting; PP4_supporting	VUS	PM2_supporting; PP3_supporting	.	.	.	.	No
WGS_INF_006	Doha	Yemen	Positive	SCO	MAGEB4	Limited	NM_002367.4:c.206C>T	missense_variant	NP_002358.1:p.Thr69Ile	X:30242341-30242341	Hemizygous	342	206	69	T/I	aCc/aTc	rs141706428	C	T	0,045	3653	Tolerated	Benign	Medium	Polymorphism	0,1	VUS	PM1_moderate; PM2_moderate; BP4_supporting; BP6_supporting	Likely benign	PM3_supporting; BP4_moderate; BS2_moderate	.	.	Melanoma associated antigen family N terminal (PF12440)	.	No
WES_INF_165	Doha	Qatar	Negative	SCO	NR0B1	Limited	NM_000475.5:c.469C>T	missense_variant	NP_000466.2:p.His157Tyr	X:30308895-30308895	Hemizygous	496	469	157	H/Y	Cac/Tac	rs776059398	C	T	0,53	25,2	Deleterious	Possibly_Pathogenic	Medium	Polymorphism	0,6	VUS	PM2_moderate; PP4_supporting	Likely benign	PM3_supporting; BS1_strong	.	.	.	.	No
WES_INF_191	Doha	Sudan	Positive	Hypospermatogenesis	FAM47C	Moderate	NM_001013736.3:c.2102_2209del	inframe_deletion	NP_001013758.1:p.Arg701_Ser736del	X:37010511-37010619	Hemizygous	2147-2254	2102-2209	701-737	RLHPEPPKTRVSSLHAEPPESRVSHLCPEPPETGVSH/H	cGTCTCCACCCAGAGCCTCCCAAGACTCGGGTGTCCAGTCTCCACGCGGAGCCTCCTGAGAGTCGCGTATCTCATCTCTGCCCGGAGCCTCCTGAGACTGGAGTGTCCCat/cat	-	GTCTCCACCCAGAGCCTCCCAAGACTCGGGTGTCCAGTCTCCACGCGGAGCCTCCTGAGAGTCGCGTATCTCATCTCTGCCCGGAGCCTCCTGAGACTGGAGTGTCCC	-	#N/A	-	-	-	-	-	#DIV/0!	VUS	PM2_moderate; PM4_moderate	VUS	PM2_supporting; PM4_moderate	.	.	.	.	No
WGS_INF_125	Doha	Egypt	Negative	Maturation arrest	FAM47C	Moderate	NM_001013736.3:c.2371C>A	missense_variant	NP_001013758.1:p.Pro791Thr	X:37010781-37010781	Hemizygous	2416	2371	791	P/T	Ccc/Acc	rs782465872,COSV100792566	C	A	0,03	15,84	Deleterious	Probably _Pathogenic	Medium	Polymorphism	0,5	VUS	PM2_moderate	Likely benign	PM2_supporting; BP4_moderate	.	.	.	.	No
WGS_INF_011	Doha	India	Negative	SCO	TBC1D25	Limited	NM_002536.4:c.1769C>T	missense_variant	NP_002527.1:p.Pro590Leu	X:48560677-48560677	Hemizygous	1853	1769	590	P/L	cCg/cTg	rs568082594,COSV105310862	C	T	0,011	4786	Tolerated	Benign	Low	Polymorphism	0,05	VUS	PM2_moderate; PP2_supporting; BP4_supporting	Likely benign	PM2_supporting; PM3_supporting; BP4_strong	.	.	.	.	No
WES_INF_272	Doha	Egypt	Negative	Maturation arrest	AKAP4	Limited	NM_003886.3:c.1286G>A	missense_variant	NP_003877.2:p.Arg429His	X:50193427-50193427	Hemizygous	1404	1286	429	R/H	cGc/cAc	rs200249971	G	A	0,225	22,2	Tolerated	Probably _Pathogenic	Medium	Disease_causing	0,7	VUS	PS3_supporting; PS4_supporting; PM2_moderate; PP3_supporting	benign	BS1_strong; BS2_moderate	38050179, 34415320	38050179	.	.	No
WES_INF_264	Doha	Qatar	Negative	SCO	HUWE1	Moderate	NM_031407.7:c.4394T>G	missense_variant	NP_113584.3:p.Ile1465Ser	X:53589614-53589614	Hemizygous	4787	4394	1465	I/S	aTc/aGc	rs781965774	T	G	0,493	24	Deleterious	Benign	Low	Disease_causing	0,65	VUS	PM2_moderate; PP2_supporting	VUS	PM2_supporting	.	.	.	.	No
WGS_INF_012	Doha	Palestine	Positive	Hypospermatogenesis	HUWE1	Moderate	NM_031407.7:c.2972A>T	missense_variant,splice_region_variant	NP_113584.3:p.Asp991Val	X:53600309-53600309	Hemizygous	3365	2972	991	D/V	gAt/gTt	rs2064751651	A	T	0,11	22,7	Deleterious	Benign	Neutral	Disease_causing	0,6	VUS	PM1_supporting; PM2_moderate; PP2_supporting	VUS	PM2_supporting	.	.	.	.	No
WES_INF_143	Doha	Pakistan	Negative	SCO	WNK3	Limited	NM_020922.5:c.2737G>A	missense_variant	NP_065973.2:p.Glu913Lys	X:54249611-54249611	Hemizygous	3217	2737	913	E/K	Gaa/Aaa	rs781964103,COSV104660815	G	A	0,023	17,04	Deleterious	Benign	Low	Polymorphism	0,25	VUS	PM2_moderate; BP4_supporting	Likely benign	PM2_supporting; BP4_moderate	.	.	.	.	No
WGS_INF_158	Doha	Lebanon	Positive	Hypospermatogenesis	APEX2	Moderate	NM_014481.4:c.1194G>T	missense_variant	NP_055296.2:p.Gln398His	X:55007072-55007072	Hemizygous	1254	1194	398	Q/H	caG/caT	rs774108069	G	T	0,094	17,8	Deleterious	Possibly_Pathogenic	Medium	Disease_causing	0,6	VUS	PM2_moderate	Likely benign	PM2_supporting; BP4_moderate	.	.	.	.	No
WGS_INF_136	Doha	Qatar	Positive	Hypospermatogenesis	KIF4A	Limited	NM_012310.5:c.2557C>T	missense_variant	NP_036442.3:p.Arg853Cys	X:70402633-70402633	Hemizygous	2625	2557	853	R/C	Cgc/Tgc	rs868121736,COSV65544552	C	T	0,31	20,3	Tolerated	Benign	Medium	Disease_causing	0,5	VUS	PM2_moderate	VUS	PM2_supporting	.	.	.	.	No
WES_INF_251	Doha	Egypt	Positive	Hypospermatogenesis	ZMYM3	Moderate	NM_201599.3:c.2446C>T	missense_variant	NP_963893.1:p.Pro816Ser	X:71246479-71246479	Hemizygous	2577	2446	816	P/S	Ccc/Tcc	rs1409957564	C	T	0,123	9569	Tolerated	Possibly_Pathogenic	Low	Polymorphism	0,15	VUS	PM2_moderate; PP2_supporting; BP4_supporting; BP6_supporting	Likely benign	PM2_supporting; BP4_moderate	.	.	.	.	No
WGS_INF_008	Doha	Pakistan	Negative	SCO	NONO	Limited	NM_007363.5:c.1051C>T	missense_variant	NP_031389.3:p.Arg351Cys	X:71297858-71297858	Hemizygous	1204	1051	351	R/C	Cgt/Tgt	rs1229486227	C	T	0,233	28,9	Deleterious	Benign	Medium	Disease_causing	0,7	VUS	PM2_moderate; PP2_supporting; PP3_supporting	VUS	PM2_supporting; PM3_supporting; BP4_supporting	.	.	.	.	No
WGS_INF_158	Doha	Lebanon	Positive	Hypospermatogenesis	TAF1	Limited	NM_004606.5:c.5282A>G	missense_variant	NP_004597.3:p.Lys1761Arg	X:71460686-71460686	Hemizygous	5300	5282	1761	K/R	aAa/aGa	rs2038513185	A	G	0,077	22,3	Deleterious	Benign	Neutral	Polymorphism	0,4	VUS	PM2_moderate; PP2_supporting; BP4_supporting	Likely benign	PM2_supporting; BP4_moderate	.	.	.	.	No
WES_INF_128	Doha	Syria	Negative	NA	TAF1	Limited	NM_004606.5:c.5575G>C	missense_variant	NP_004597.3:p.Asp1859His	X:71463999-71463999	Hemizygous	5593	5575	1859	D/H	Gat/Cat	-	G	C	0,181	26,3	Deleterious	Possibly_Pathogenic	Low	Disease_causing	0,75	VUS	PM1_supporting; PM2_moderate; PP2_supporting; PP3_supporting	Likely benign	PM2_supporting; BP4_moderate	.	.	.	.	No
WES_INF_199	Doha	Qatar	Negative	SCO	GCNA	Definitive	NM_052957.5:c.619G>A	missense_variant	NP_443189.1:p.Asp207Asn	X:71603896-71603896	Hemizygous	707	619	207	D/N	Gac/Aac	rs761216831,COSV65465846	G	A	0,064	11,37	Deleterious	-	Neutral	Polymorphism	0,25	VUS	PM1_supporting; PM2_moderate; BP4_supporting	Likely benign	PM2_supporting; BP4_moderate	.	.	.	.	No
WGS_INF_127	Doha	Jordan	Negative	Maturation arrest	LUZP4	Strong	NM_016383.5:c.667_687dup	inframe_insertion	NP_057467.1:p.Glu223_Ser229dup	X:115306549-115306549	Hemizygous	732-733	687-688	229-230	-/ERSHGHS	-/GAGAGATCTCATGGTCACTCA	-	-	GAGAGATCTCATGGTCACTCA	#N/A	-	-	-	-	-	#DIV/0!	VUS	PM2_moderate; PM4_moderate	VUS	PM2_supporting; PM4_moderate	.	.	.	.	No
WES_INF_199	Doha	Qatar	Negative	SCO	THOC2	Moderate	NM_001081550.2:c.562A>G	missense_variant	NP_001075019.1:p.Thr188Ala	X:123696060-123696060	Hemizygous	592	562	188	T/A	Act/Gct	-	A	G	0,284	23,1	Deleterious	Benign	Medium	Disease_causing	0,7	Likely Pathogenic	PM1_moderate; PM2_moderate; PP2_supporting; PP3_supporting	VUS	PM2_supporting; BP4_supporting	.	.	THO complex subunit 2 N-terminus	.	No
WES_INF_222	Doha	Nigeria	Negative	Maturation arrest	STAG2	Limited	NM_001042750.2:c.2821T>A	missense_variant	NP_001036215.1:p.Ser941Thr	X:124081425-124081425	Hemizygous	3134	2821	941	S/T	Tca/Aca	-	T	A	0,137	20,2	Tolerated	Benign	Neutral	Disease_causing	0,4	VUS	PM1_supporting; PM2_moderate; PP2_supporting; BP4_supporting	VUS	PM2_supporting; PM3_supporting; PP2_supporting; BP4_moderate	.	.	.	.	No
WES_INF_128	Doha	Syria	Negative	NA	DCAF12L2	Limited	NM_001013628.3:c.356C>G	missense_variant	NP_001013650.1:p.Thr119Arg	X:126165569-126165569	Hemizygous	721	356	119	T/R	aCg/aGg	COSV63580934	C	G	0,257	24,3	Deleterious	Probably _Pathogenic	Medium	Disease_causing	0,9	VUS	PM1_supporting; PM2_moderate; PP3_supporting	VUS	PM2_supporting; PP2_supporting; BP4_supporting	.	.	.	.	No
WES_INF_168	Doha	Sudan	Positive	SCO	DCAF12L1	Strong	NM_178470.5:c.8A>T	missense_variant	NP_848565.2:p.Gln3Leu	X:126552601-126552601	Hemizygous	214	8	3	Q/L	cAg/cTg	rs1927487485	A	T	0,022	11,15	Tolerated	Benign	Neutral	Polymorphism	0	VUS	PM1_supporting; PM2_moderate; PP2_supporting; PP4_supporting; BP4_supporting	VUS	PM2_supporting; PP2_supporting; BP4_moderate	.	.	.	.	No
WGS_INF_111	Doha	Qatar	Positive	NA	BCORL1	Moderate	NM_001379451.1:c.2903C>T	missense_variant	NP_001366380.1:p.Pro968Leu	X:130015675-130015675	Hemizygous	3075	2903	968	P/L	cCc/cTc	rs1057522774	C	T	0,062	19,75	Tolerated	Benign	-	Disease_causing	0,25	VUS	PM2_moderate; BP4_supporting	Likely benign	PM2_supporting; BP4_moderate	.	.	.	.	No
WGS_INF_037	Doha	Pakistan	Negative	SCO	FATE1	Moderate	NM_033085.3:c.128G>A	missense_variant	NP_149076.1:p.Arg43Gln	X:151717293-151717293	Hemizygous	213	128	43	R/Q	cGg/cAg	rs147067761,COSV64848904	G	A	0,031	0,555	Tolerated	Benign	Neutral	Polymorphism	0	VUS	PS4_supporting; PM2_moderate; BP4_supporting; BP6_supporting	benign	BP4_moderate	.	this study	.	.	No
WES_INF_271	Doha	Pakistan	Negative	SCO	FATE1	Moderate	NM_033085.3:c.128G>A	missense_variant	NP_149076.1:p.Arg43Gln	X:151717293-151717293	Hemizygous	213	128	43	R/Q	cGg/cAg	rs147067761,COSV64848904	G	A	0,031	0,555	Tolerated	Benign	Neutral	Polymorphism	0	VUS	PS4_supporting; PM2_moderate; BP4_supporting; BP6_supporting	benign	BP4_moderate	.	this study	.	.	No
NCL_MI_0001P	Newcastle	United Kingdom	Negative	SCO	FANCB	Moderate	NM_001018113.3:c.333C>G	missense_variant	NP_001018123.1:p.Ile111Met	X:14865178-14865178	Hemizygous	608	333	111	I/M	atC/atG	rs982726287	C	G	0,017	7906	Deleterious	Benign	Neutral	Polymorphism	0,2	VUS	PM1_supporting; PM2_moderate; BP4_supporting	Likely benign	PM2_supporting; BP4_moderate	.	.	.	.	No
NCL_MI_0006P	Newcastle	United Kingdom	Negative	Maturation arrest	M1AP	Strong	NM_001321739.2:c.676dup	frameshift_variant	NP_001308668.1:p.Trp226LeufsTer4	2:74581767-74581767	Homozygous	793-794	675-676	225-226	-/X	-/T	rs144217347	-	T	#N/A	-	-	-	-	-	#DIV/0!	Pathogenic	PVS1_very_strong; PS4_moderate; PM2_moderate; PM3_supporting; PP4_supporting	Pathogenic	PVS1_very_strong; PM2_supporting; PM3_moderate; PS4_moderate	.	This study, 38073178, 32673564, 35690514, 38614076	.	.	No
NCL_MI_0008P	Newcastle	Pakistan	Negative	SCO	STAG3	Moderate	NM_001282717.2:c.130_131del	frameshift_variant	NP_001269646.1:p.Leu44ValfsTer3	7:100182102-100182104	Homozygous	282-283	130-131	44	L/X	TTg/g	rs1294447058	TT	-	#N/A	-	-	-	-	-	#DIV/0!	Pathogenic	PVS1_very_strong; PM2_moderate; PM3_supporting	Pathogenic	PVS1_very_strong; PM2_supporting; PM3_supporting	.	.	.	.	No
NCL_MI_0013P	Newcastle	United Kingdom-Caribean	Positive	SCO	FANCA	Moderate	NM_000135.4:c.1951G>A	missense_variant	NP_000126.2:p.Gly651Arg	16:89773334-89773334	Compound Heterozygous (predicted)	1983	1951	651	G/R	Gga/Aga	rs140785340	G	A	0,292	21,4	Tolerated	Possibly_Pathogenic	Medium	Polymorphism	0,4	VUS	PM2_moderate; PP4_supporting; BP4_supporting	VUS	PM2_supporting	.	.	.	.	No
NCL_MI_0013P	Newcastle	United Kingdom-Caribean	Positive	SCO	FANCA	Moderate	NM_000135.4:c.754G>A	missense_variant	NP_000126.2:p.Asp252Asn	16:89803297-89803297	Compound Heterozygous (predicted)	786	754	252	D/N	Gat/Aat	rs111944585,COSV101224684	G	A	0,034	12,87	Tolerated	Benign	Low	Polymorphism	0,05	VUS	PM2_moderate; PP4_supporting; BP4_supporting; BP6_supporting	Likely benign	BP4_moderate	.	.	.	.	No
NCL_MI_0027P	Newcastle	United Kingdom	Negative	Maturation arrest	CUL4B	Limited	NM_001079872.2:c.319C>G	missense_variant	NP_001073341.1:p.Leu107Val	X:120560320-120560320	Hemizygous	643	319	107	L/V	Ctg/Gtg	rs760294805,COSV100340890	C	G	0,038	18,95	Tolerated	Benign	Neutral	Disease_causing	0,2	VUS	PM2_moderate; PP2_supporting; BP4_supporting	Likely benign	PM2_supporting; BP4_moderate	.	.	.	.	No
NCL_MI_0038P	Newcastle	United Kingdom-Caribean	Negative	Maturation arrest	HAUS7	Limited	NM_001385482.1:c.526A>G	missense_variant	NP_001372411.1:p.Met176Val	X:153456572-153456572	Hemizygous	545	526	176	M/V	Atg/Gtg	rs782332855	A	G	0,027	0,043	Tolerated	Benign	Low	Polymorphism	0,05	VUS	PM1_supporting; PM2_moderate; BP4_supporting	Likely benign	PM2_supporting; BP4_moderate	.	.	.	.	No
NCL_MI_0045P	Newcastle	United Kingdom	Positive	Hypospermatogenesis	TRIM71	Moderate	NM_001039111.3:c.459_467del	inframe_deletion	NP_001034200.1:p.His155_His157del	3:32818538-32818547	Heterozygous	543-551	459-467	153-156	AHHA/A	gcTCACCACGCg/gcg	-	TCACCACGC	-	#N/A	-	-	-	-	-	#DIV/0!	VUS	PM2_moderate; PM4_moderate	benign	BS1_strong; BS2_moderate	.	.	.	.	No
NCL_MI_0046P	Newcastle	United Kingdom	Negative	Maturation arrest	HSF2	Limited	NM_004506.4:c.94-3C>A	splice_region_variant,splice_polypyrimidine_tract_variant,intron_variant	-	6:122412370-122412370	Heterozygous	-	-	-	-	-	-	C	A	#N/A	11,1	-	-	-	-	0	VUS	PM2_moderate	VUS	PM2_supporting; BP4_supporting	.	.	.	.	No
NCL_MI_0046P	Newcastle	United Kingdom	Negative	Maturation arrest	TEX11	Definitive	NM_031276.3:c.710G>A	missense_variant	NP_112566.2:p.Gly237Glu	X:70744202-70744202	Hemizygous	789	710	237	G/E	gGg/gAg	-	G	A	0,417	23,4	Deleterious	Probably _Pathogenic	Medium	Polymorphism	0,7	VUS	PM2_moderate; PP3_supporting; PP4_supporting	VUS	PM2_supporting;	.	.	.	.	No
NCL_MI_0047P	Newcastle	United Kingdom	Negative	Maturation arrest	RBBP7	Strong	NM_002893.4:c.853G>A	missense_variant	NP_002884.1:p.Glu285Lys	X:16852781-16852781	Hemizygous	1162	853	285	E/K	Gaa/Aaa	COSV58113398	G	A	0,646	26,5	Deleterious	Possibly_Pathogenic	Neutral	Disease_causing	0,7	Likely Pathogenic	PM1_moderate; PM2_moderate; PP2_supporting; PP3_supporting; PP4_supporting	VUS	PM2_supporting; PP2_supporting; PP3_supporting	.	.	WD domain, G-beta repeat (PF00400)	.	No
NCL_MI_0069P	Newcastle	United Kingdom	Negative	Maturation arrest	NR5A1	Strong	NM_004959.5:c.722G>T	missense_variant	NP_004950.2:p.Arg241Leu	9:124500238-124500238	Heterozygous	888	722	241	R/L	cGg/cTg	-	G	T	0,328	22,7	Deleterious	-	Low	Disease_causing	0,8125	VUS	PM1_supporting; PM2_moderate; PP3_supporting	VUS	PM2_supporting	.	.	.	.	No
NCL_MI_0121P	Newcastle	United Kingdom	Negative	Hypospermatogenesis	UBR2	Limited	NM_001363705.2:c.345_346del	frameshift_variant	NP_001350634.1:p.Ala116SerfsTer2	6:42592156-42592158	Heterozygous	636-637	345-346	115-116	CA/CX	tgTGca/tgca	-	TG	-	#N/A	-	-	-	-	-	#DIV/0!	Pathogenic	PVS1_very_strong; PM2_moderate	Likely pathogenic	PVS1_very_strong; PM2_supporting	.	.	.	.	No
NCL_MI_0124P	Newcastle	Asian (not specified)	Negative	Hypospermatogenesis	LUZP4	Strong	NM_016383.5:c.44C>G	missense_variant	NP_057467.1:p.Pro15Arg	X:115289803-115289803	Hemizygous	89	44	15	P/R	cCa/cGa	rs1294612669	C	G	0,018	4431	Tolerated	Benign	Neutral	Polymorphism	0	VUS	PM2_moderate; BP4_supporting	Likely benign	PM2: supporting; BP4: moderate	.	.	.	.	No
NCL_MI_0155P	Newcastle	United Kingdom	Negative	Maturation arrest	SOX8	Limited	NM_014587.5:c.1163C>T	missense_variant	NP_055402.2:p.Ala388Val	16:985208-985208	Heterozygous	1316	1163	388	A/V	gCc/gTc	rs200514616	C	T	0,232	18,83	Deleterious	Benign	Medium	Disease_causing	0,5	VUS	PS4_supporting; PM2_moderate	benign	BP4_supporting; BS1_strong; BS2_moderate	.	35690514	.	.	No
NIJ_MI_0006P	Newcastle	Netherlands	Negative	Maturation arrest*	KCTD19	Moderate	NM_001100915.3:c.1926G>A	stop_gained	NP_001094385.1:p.Trp642Ter	16:67293836-67293836	Homozygous	1960	1926	642	W/*	tgG/tgA	rs373585879	G	A	#N/A	37	-	-	-	Disease_causing	1	Pathogenic	PVS1_very_strong; PM2_moderate; PM3_supporting	Pathogenic	PVS1_very_strong; PM2_supporting; PM3_supporting	.	.	.	.	No
NIJ_MI_0006P	Newcastle	Netherlands	Negative	Maturation arrest*	FATE1	Moderate	NM_033085.3:c.134G>A	missense_variant	NP_149076.1:p.Arg45Gln	X:151717299-151717299	Hemizygous	219	134	45	R/Q	cGg/cAg	rs202137219,COSV100948216	G	A	0,008	0,774	Tolerated	Benign	Neutral	Polymorphism	0	VUS	PM2_moderate; BP4_supporting	Likely benign	PM2_supporting; BP4_strong	.	.	.	.	No
NIJ_MI_0020P	Newcastle	Netherlands	Negative	SCO	POLA1	Limited	NM_001330360.2:c.455C>T	missense_variant	NP_001317289.1:p.Thr152Ile	X:24714662-24714662	Hemizygous	499	455	152	T/I	aCt/aTt	rs767564863	C	T	0,067	11,48	Deleterious	Benign	Low	Polymorphism	0,25	VUS	PM1_supporting; PM2_moderate; BP4_supporting	Likely benign	PM2_supporting; BP4_moderate	.	.	.	.	No
NIJ_MI_0021P	Newcastle	Maghreb	Negative	SCO*	FAM47C	Moderate	NM_001013736.3:c.1156C>T	missense_variant	NP_001013758.1:p.Arg386Cys	X:37009566-37009566	Hemizygous	1201	1156	386	R/C	Cgc/Tgc	COSV63731112	C	T	0,026	9379	Deleterious	Benign	Medium	Polymorphism	0,3	VUS	PM2_moderate; BP4_supporting	Likely benign	PM2_supporting; BP4_moderate	.	.	.	.	No
NIJ_MI_0035P	Newcastle	Netherlands	Positive	Hypospermatogenesis	UBR2	Limited	NM_001363705.2:c.4120G>A	missense_variant	NP_001350634.1:p.Ala1374Thr	6:42673824-42673824	Heterozygous	4411	4120	1374	A/T	Gca/Aca	rs753066780	G	A	0,075	19,81	Deleterious	Benign	Medium	Disease_causing	0,5	VUS	PM1_supporting; PM2_moderate	Likely benign	PM2_supporting; BP4_moderate	.	.	.	.	No
NIJ_MI_0066P	Newcastle	Netherlands	Positive	Hypospermatogenesis	SOX8	Limited	NM_014587.5:c.673_675dup	inframe_insertion	NP_055402.2:p.Pro225dup	16:984720-984720	Heterozygous	828-829	675-676	225-226	-/P	-/CCC	-	-	CCC	#N/A	-	-	-	-	-	#DIV/0!	VUS	PM1_supporting; PM2_moderate; PM4_supporting	VUS	PM2_supporting; PM4_supporting	.	.	.	.	No
NIJ_MI_0073P	Newcastle	Netherlands	Positive	Hypospermatogenesis	TRIM71	Moderate	NM_001039111.3:c.31A>G	missense_variant	NP_001034200.1:p.Ile11Val	3:32818111-32818111	Heterozygous	115	31	11	I/V	Atc/Gtc	rs200479784	A	G	0,201	17,65	Tolerated	-	Neutral	Polymorphism	0	VUS	PM1_supporting; PM2_moderate; BP4_supporting	benign	BP4_supporting; BS1_strong; BS2_moderate	.	.	.	.	No
NIJ_MI_0099P	Newcastle	Netherlands	Negative	Maturation arrest	MROH9	Limited	NM_001163629.2:c.281A>T	missense_variant	NP_001157101.1:p.Asp94Val	1:170959590-170959590	Compound Heterozygous (predicted)	372	281	94	D/V	gAc/gTc	rs1408877878	A	T	0,204	23	Deleterious	Probably _Pathogenic	Low	Polymorphism	0,65	VUS	PM1_supporting; PM2_moderate	VUS	PM2_supporting; BP4_supporting	.	.	.	.	No
NIJ_MI_0099P	Newcastle	Netherlands	Negative	Maturation arrest	MROH9	Limited	NM_001163629.2:c.518C>A	missense_variant	NP_001157101.1:p.Ala173Glu	1:170971785-170971785	Compound Heterozygous (predicted)	609	518	173	A/E	gCa/gAa	rs1164015612	C	A	0,224	24,6	Deleterious	Probably _Pathogenic	Low	Disease_causing	0,85	VUS	PM2_moderate; PP3_supporting	VUS	PM2_supporting; BP4_supporting	.	.	.	.	No
NIJ_MI_0099P	Newcastle	Netherlands	Negative	Maturation arrest	AR	Definitive	NM_000044.6:c.1906G>A	missense_variant	NP_000035.2:p.Gly636Ser	X:67711422-67711422	Hemizygous	3032	1906	636	G/S	Ggt/Agt	rs2076093147,COSV101019842	G	A	0,661	25,4	Deleterious	Probably _Pathogenic	-	Disease_causing	1	VUS	PM1_supporting; PM2_moderate; PP3_supporting	VUS	PM2_supporting; PP3_supporting	.	.	.	.	No
NIJ_MI_0121P	Newcastle	Netherlands	Negative	SCO	AKAP4	Limited	NM_003886.3:c.1205A>G	missense_variant	NP_003877.2:p.Asp402Gly	X:50193508-50193508	Hemizygous	1323	1205	402	D/G	gAc/gGc	rs1935143341	A	G	0,298	23,6	Deleterious	Probably _Pathogenic	Medium	Disease_causing	0,9	VUS	PM1_moderate; PM2_moderate; PP3_supporting	VUS	PM2_supporting; PP2_supporting	.	.	A-kinase anchor protein 110 kDa	.	No
NIJ_MI_0214P	Newcastle	Netherlands	Negative	SCO	KCTD19	Moderate	NM_001100915.3:c.2115_2120dup	inframe_insertion	NP_001094385.1:p.Gly706_Ala707dup	16:67293647-67293647	Compound Heterozygous (predicted)	2148-2149	2114-2115	705	A/AGA	gct/gcTGGAGCt	-	-	TGGAGC	#N/A	-	-	-	-	-	#DIV/0!	VUS	PS4_supporting; PM2_moderate; PM4_moderate	VUS	PM2_supporting; PM4_moderate	.	this study	.	.	No
NIJ_MI_0214P	Newcastle	Netherlands	Negative	SCO	KCTD19	Moderate	NM_001100915.3:c.298C>A	missense_variant,splice_region_variant	NP_001094385.1:p.Gln100Lys	16:67320591-67320591	Compound Heterozygous (predicted)	332	298	100	Q/K	Cag/Aag	rs762908837	C	A	0,213	25,1	Deleterious	Possibly_Pathogenic	Low	Disease_causing	0,75	VUS	PM1_supporting; PM2_moderate; PP3_supporting	VUS	PM2_supporting; BP4_supporting	.	.	.	.	No
NIJ_MI_0215P	Newcastle	Netherlands	Positive	Hypospermatogenesis	SYCP3	Strong	NM_001177949.2:c.490T>A	missense_variant	NP_001171420.1:p.Ser164Thr	12:101731630-101731630	Heterozygous	619	490	164	S/T	Tct/Act	rs1952194398	T	A	0,052	18,34	Tolerated	Benign	Low	Polymorphism	0,05	VUS	PM2_moderate; BP4_supporting	Likely benign	PM2_supporting; BP4_moderate	.	.	.	.	No
NIJ_MI_0220P	Newcastle	Netherlands	Negative	Maturation arrest	TDRD12	Limited	NM_001366102.1:c.322A>G	missense_variant,splice_region_variant	NP_001353031.1:p.Ile108Val	19:32742782-32742782	Compound Heterozygous (predicted)	628	322	108	I/V	Atc/Gtc	rs1221667883	A	G	0,159	18,29	Tolerated	Benign	-	Disease_causing	0,25	VUS	PM2_moderate; BP4_supporting	Likely benign	PM2_supporting; BP4_moderate	.	.	.	.	No
NIJ_MI_0220P	Newcastle	Netherlands	Negative	Maturation arrest	TDRD12	Limited	NM_001366102.1:c.2395G>A	missense_variant	NP_001353031.1:p.Ala799Thr	19:32802985-32802985	Compound Heterozygous (predicted)	2701	2395	799	A/T	Gcg/Acg	rs544023015	G	A	0,058	19,51	Tolerated	Benign	Low	Polymorphism	0,05	VUS	PM1_supporting; PM2_moderate; BP4_supporting	Likely benign	PM2_supporting; BP4_moderate	.	.	.	.	No
NIJ_MI_0220P	Newcastle	Netherlands	Negative	Maturation arrest	MSL3	Moderate	NM_078629.4:c.728A>G	missense_variant	NP_523353.2:p.His243Arg	X:11762976-11762976	Hemizygous	755	728	243	H/R	cAt/cGt	rs1468987586,COSV56494425	A	G	0,131	20,1	Tolerated	Benign	Low	Disease_causing	0,45	VUS	PM1_moderate; PM2_moderate; PP2_supporting; BP4_supporting	VUS	PM2_supporting; PM1_supporting; BP4_moderate	.	.	MRG (PF05712)	.	No
NIJ_MI_0233P	Newcastle	Netherlands	Negative	SCO*	UBR2	Limited	NM_001363705.2:c.2086G>T	missense_variant	NP_001350634.1:p.Val696Leu	6:42642470-42642470	Heterozygous	2377	2086	696	V/L	Gta/Tta	rs1404118949	G	T	0,181	13,51	Deleterious	Benign	Neutral	Disease_causing	0,4	VUS	PM1_supporting; PM2_moderate; BP4_supporting	Likely benign	PM2_supporting; BP4_moderate	.	.	.	.	No
NIJ_MI_0282P	Newcastle	Netherlands	Positive	Hypospermatogenesis	RBMXL2	Moderate	NM_014469.5:c.138C>G	missense_variant	NP_055284.3:p.Asn46Lys	11:7089258-7089258	Heterozygous	261	138	46	N/K	aaC/aaG	rs903615100,COSV60979036	C	G	0,211	22,2	Tolerated	-	Neutral	Disease_causing	0,5	VUS	PM2_moderate	VUS	PM2_supporting; BP4_supporting	.	.	.	.	No
NIJ_MI_0282P	Newcastle	Netherlands	Positive	Hypospermatogenesis	SPATA31D1	Limited	NM_001001670.3:c.3477C>G	missense_variant	NP_001001670.1:p.Asn1159Lys	9:81993947-81993947	Compound Heterozygous (predicted)	3524	3477	1159	N/K	aaC/aaG	rs199895818	C	G	0,094	3,15	Tolerated	Benign	Low	Polymorphism	0,05	VUS	PM2_moderate; BP4_supporting	Likely benign	PM2_supporting; BP4_moderate	.	.	.	.	No
NIJ_MI_0282P	Newcastle	Netherlands	Positive	Hypospermatogenesis	SPATA31D1	Limited	NM_001001670.3:c.3777G>C	missense_variant	NP_001001670.1:p.Leu1259Phe	9:81994247-81994247	Compound Heterozygous (predicted)	3824	3777	1259	L/F	ttG/ttC	rs72735482	G	C	0,064	10,67	Deleterious	Benign	Low	Polymorphism	0,25	VUS	PM2_moderate; BP4_supporting	Likely benign	PM2_supporting; BP4_moderate	.	.	.	.	No
NIJ_MI_0295P	Newcastle	Netherlands	Negative	Maturation arrest*	KCTD19	Moderate	NM_001100915.3:c.1475+2_1475+5del	splice_donor_variant,splice_donor_5th_base_variant,intron_variant	-	16:67294967-67294971	Homozygous	-	-	-	-	-	rs770236578	TAAG	-	#N/A	32	-	-	-	-	1	Pathogenic	PVS1_very_strong; PM2_moderate; PM3_supporting; BP6_supporting	Pathogenic	PVS1_very_strong; PM3_supporting; PM2_supporting	.	.	.	.	No
NIJ_MI_0379P	Newcastle	Netherlands	Positive	Hypospermatogenesis	DNMT1	Moderate	NM_001130823.3:c.3167A>G	missense_variant	NP_001124295.1:p.Asn1056Ser	19:10142170-10142170	Heterozygous	3221	3167	1056	N/S	aAc/aGc	rs767308840	A	G	0,737	26,1	Deleterious	Possibly_Pathogenic	Medium	Disease_causing	0,8	Likely Pathogenic	PM1_moderate; PM2_moderate; PP2_supporting; PP3_supporting	VUS	PM2_supporting; PP3_supporting	.	.	BAH domain (PF01426)	.	No
NIJ_MI_0380P	Newcastle	Netherlands	Positive	Hypospermatogenesis	PLK4	Moderate	NM_014264.5:c.437G>A	missense_variant	NP_055079.3:p.Arg146His	4:127885807-127885807	Heterozygous	679	437	146	R/H	cGt/cAt	rs35232579	G	A	0,106	19,96	Tolerated	Benign	Low	Polymorphism	0,05	VUS	PM1_moderate; PM2_moderate; BP4_supporting; BP6_supporting	benign	BS1_strong; BS2_moderate; BP4_moderate	.	.	Protein kinase domain (PF00069)	.	No
NIJ_MI_0380P	Newcastle	Netherlands	Positive	Hypospermatogenesis	HUWE1	Moderate	NM_031407.7:c.8749A>G	missense_variant,splice_region_variant	NP_113584.3:p.Ser2917Gly	X:53552639-53552639	Hemizygous	9142	8749	2917	S/G	Agc/Ggc	-	A	G	0,063	18,46	Tolerated	Benign	Neutral	Polymorphism	0	VUS	PM1_supporting; PM2_moderate; PP2_supporting; BP4_supporting	VUS	PM2_supporting; PP2_supporting	.	.	.	.	No
NIJ_MI_0421P	Newcastle	Middle east	Negative	SCO	CSMD1	Limited	NM_033225.6:c.2187G>T	missense_variant	NP_150094.5:p.Lys729Asn	8:3406106-3406106	Homozygous	2685	2187	729	K/N	aaG/aaT	rs902791437	G	T	0,271	23,6	Deleterious	Probably _Pathogenic	-	Disease_causing	1	VUS	PM2_moderate; PM3_supporting; PP3_supporting	VUS	PM2_supporting; PM3_supporting; BP4_supporting	.	.	.	.	No
NIJ_MI_0434P	Newcastle	Netherlands	Negative	SCO	DNMT1	Moderate	NM_001130823.3:c.4741C>T	missense_variant	NP_001124295.1:p.Leu1581Phe	19:10135768-10135768	Heterozygous	4795	4741	1581	L/F	Ctc/Ttc	rs1568218491	C	T	0,23	18,53	Tolerated	Benign	Neutral	Polymorphism	0	VUS	PM2_moderate; PP2_supporting; BP4_supporting	VUS	PM2_supporting; BP4_supporting	.	.	.	.	No
NIJ_MI_0500P	Newcastle	Netherlands	Negative	SCO*	SOX8	Limited	NM_014587.5:c.676A>C	missense_variant	NP_055402.2:p.Thr226Pro	16:984721-984721	Heterozygous	829	676	226	T/P	Acc/Ccc	rs2073438812,COSV99559404	A	C	0,812	26,5	Deleterious	Probably _Pathogenic	High	Disease_causing	1	Likely Pathogenic	PS4_moderate; PM1_supporting; PM2_moderate; PP3_supporting	VUS	PM2_supporting; PP3_moderate	.	this study and 37432935	.	.	No
NIJ_MI_0500P	Newcastle	Netherlands	Negative	SCO*	SOX8	Limited	NM_014587.5:c.685A>C	missense_variant	NP_055402.2:p.Thr229Pro	16:984730-984730	Heterozygous	838	685	229	T/P	Acc/Ccc	rs2073438986	A	C	0,822	25,1	Tolerated	Probably _Pathogenic	High	Disease_causing	0,8	Likely Pathogenic	PS4_moderate; PM1_supporting; PM2_moderate; PP3_supporting	VUS	PP3_moderate; PM2_supporting	.	this study	.	.	No
NIJ_MI_0524P	Newcastle	Netherlands	Positive	Hypospermatogenesis	DNMT1	Moderate	NM_001130823.3:c.177T>A	missense_variant	NP_001124295.1:p.Asn59Lys	19:10180826-10180826	Heterozygous	231	177	59	N/K	aaT/aaA	rs1351910032	T	A	0,111	21,6	Tolerated	Benign	Low	Polymorphism	0,25	VUS	PM1_moderate; PM2_moderate; PP2_supporting; BP4_supporting	Likely benign	PM2_supporting; BP4_moderate	.	.	DMAP1-binding Domain (PF06464)	.	No
NIJ_MI_0591P	Newcastle	Netherlands	Negative	Maturation arrest	AR	Definitive	NM_000044.6:c.2737A>C	missense_variant	NP_000035.2:p.Lys913Gln	X:67723815-67723815	Hemizygous	3863	2737	913	K/Q	Aag/Cag	rs2147540792,CM136028	A	C	0,904	25,7	Deleterious	Probably _Pathogenic	-	Disease_causing	1	VUS	PM1_supporting; PM2_moderate; PP3_supporting	VUS	PM2_supporting; PP2_supporting; PP3_moderate	.	.	.	.	No
NIJ_MI_0610P	Newcastle	Netherlands	Positive	Hypospermatogenesis	NR5A1	Strong	NM_004959.5:c.1280G>A	missense_variant	NP_004950.2:p.Arg427Gln	9:124482864-124482864	Heterozygous	1446	1280	427	R/Q	cGg/cAg	rs151191539,COSV101007735	G	A	0,899	29,3	Deleterious	-	Medium	Disease_causing	0,875	VUS	PM1_moderate; PM2_moderate; PP3_supporting	VUS	PM2_supporting; PP3_moderate	.	.	Ligand-binding domain of nuclear hormone receptor	.	No
NIJ_MI_0610P	Newcastle	Netherlands	Positive	Hypospermatogenesis	PASD1	Strong	NM_173493.3:c.1490_1493delGGGAinsTCCC	inframe_deletion inframe_insertion	NP_775764.2:p.Arg497_Glu498delinsLeuPro	X:151672238-151672238	Hemizygous	1685-1686	1493-1494	498	EE/LP	-		GGAG	TCCC	#N/A	-	-	-	-	-	#DIV/0!	VUS	PS4_supporting; PM2_moderate	VUS	PM2_supporting	.	this study	.	.	No
NIJ_MI_0610P	Newcastle	Netherlands	Positive	Hypospermatogenesis	PASD1	Strong	NM_173493.3:c.1502A>C	missense_variant	NP_775764.2:p.Gln501Pro	X:151672247-151672247	Hemizygous	1694	1502	501	Q/P	cAa/cCa	rs755719678	A	C	0,075	10,48	Tolerated	Benign	Neutral	Polymorphism	0	VUS	PS4_supporting; PM2_moderate; BP4_supporting	benign	BS1_strong; BS2_moderate; BP4_moderate	.	this study	.	.	No
NIJ_MI_0668P	Newcastle	Netherlands	Positive	Hypospermatogenesis	SOX8	Limited	NM_014587.5:c.667G>A	missense_variant	NP_055402.2:p.Gly223Arg	16:984712-984712	Heterozygous	820	667	223	G/R	Ggg/Agg	rs1387507024,COSV53509953,COSV53510451	G	A	0,715	28,2	Deleterious	Possibly_Pathogenic	High	Disease_causing	0,9	VUS	PM1_supporting; PM2_moderate; PP3_supporting	VUS	PP3_supporting; PM2_supporting	.	.	.	.	No
NIJ_MI_0908P	Newcastle	Netherlands	Positive	Hypospermatogenesis	PLK4	Moderate	NM_014264.5:c.860A>G	missense_variant	NP_055079.3:p.His287Arg	4:127886230-127886230	Heterozygous	1102	860	287	H/R	cAt/cGt	-	A	G	0,159	17,83	Tolerated	Benign	Medium	Disease_causing	0,3	VUS	PM2_moderate; BP4_supporting	Likely benign	PM2_supporting; BP4_moderate	.	.	.	.	No
NIJ_MI_1186P	Newcastle	Netherlands	Positive	Hypospermatogenesis	SCML2	Limited	NM_006089.3:c.803C>T	missense_variant	NP_006080.1:p.Pro268Leu	X:18265730-18265730	Hemizygous	924	803	268	P/L	cCa/cTa	rs759951731	C	T	0,21	22,3	Tolerated	Benign	Medium	Disease_causing	0,5	VUS	PM2_moderate; PP2_supporting	Likely benign	BP4_supporting; BS1_strong	.	.	.	.	No
NIJ_MI_1398P	Newcastle	Netherlands	Positive	Hypospermatogenesis	UBR2	Limited	NM_001363705.2:c.769G>A	missense_variant	NP_001350634.1:p.Ala257Thr	6:42605827-42605827	Heterozygous	1060	769	257	A/T	Gct/Act	-	G	A	0,717	28,8	Deleterious	Probably _Pathogenic	Medium	Disease_causing	0,9	VUS	PM1_moderate; PM2_moderate; PP3_supporting	VUS	PP3_supporting; PM2_supporting	.	.	ATP-dependent Clp protease adaptor protein ClpS	.	No
NIJ_MI_1621P	Newcastle	Netherlands	Positive	Hypospermatogenesis	PASD1	Strong	NM_173493.3:c.746A>C	missense_variant	NP_775764.2:p.Gln249Pro	X:151659741-151659741	Hemizygous	938	746	249	Q/P	cAg/cCg	COSV100949446,COSV64856045	A	C	0,089	9732	Tolerated	Possibly_Pathogenic	Low	Polymorphism	0,15	VUS	PM1_supporting; PM2_moderate; BP4_supporting	Likely benign	PM2_supporting; BP4_moderate	.	.	.	.	No
NIJ_MI_1662P	Newcastle	Netherlands	Positive	Hypospermatogenesis*	KCTD19	Moderate	NM_001100915.3:c.2115_2120dup	inframe_insertion	NP_001094385.1:p.Gly706_Ala707dup	16:67293647-67293647	Compound Heterozygous	2148-2149	2114-2115	705	A/AGA	gct/gcTGGAGCt	-	-	TGGAGC	#N/A	-	-	-	-	-	#DIV/0!	Likely Pathogenic	PS4_supporting; PM2_moderate; PM3_moderate; PM4_moderate	VUS	PM2_supporting; PM4_moderate	.	this study	.	.	No
NIJ_MI_1662P	Newcastle	Netherlands	Positive	Hypospermatogenesis*	KCTD19	Moderate	NM_001100915.3:c.1511_1513del	inframe_deletion	NP_001094385.1:p.Glu504del	16:67294656-67294659	Compound Heterozygous	1545-1547	1511-1513	504-505	EA/A	gAAGct/gct	rs531637330	AAG	-	#N/A	17,14	-	-	-	-	0	Likely Pathogenic	PM1_supporting; PM2_moderate; PM3_moderate; PM4_supporting	VUS	PM4_supporting	.	.	.	.	No
NIJ_MI_1870P	Newcastle	Maghreb	Positive	Hypospermatogenesis	SOX8	Limited	NM_014587.5:c.676A>C	missense_variant	NP_055402.2:p.Thr226Pro	16:984721-984721	Heterozygous	829	676	226	T/P	Acc/Ccc	rs2073438812,COSV99559404	A	C	0,812	26,5	Deleterious	Probably _Pathogenic	High	Disease_causing	1	Likely Pathogenic	PS4_moderate; PM1_supporting; PM2_moderate; PP3_supporting	VUS	PM2_supporting; PP3_moderate	.	this study and 37432935	.	.	No
NIJ_MI_1967P	Newcastle	Netherlands	Negative	Hypospermatogenesis	TAF1	Limited	NM_004606.5:c.40G>C	missense_variant	NP_004597.3:p.Gly14Arg	X:71366414-71366414	Hemizygous	58	40	14	G/R	Ggc/Cgc	-	G	C	0,06	20,5	Tolerated	Benign	Neutral	Disease_causing	0,4	VUS	PM1_moderate; PM2_moderate; PP2_supporting; BP4_supporting	Likely benign	PM2_supporting; BP4_moderate	.	.	TATA box-binding protein binding	.	No
NIJ_MI_2040P	Newcastle	Netherlands	Negative	Hypospermatogenesis	RBBP7	Strong	NM_002893.4:c.1209+1G>A	splice_donor_variant	-	X:16845826-16845826	Hemizygous	-	-	-	-	-	-	T	C	#N/A	32	-	-	-	-	1	VUS	PVS1_moderate; PM2_moderate	VUS	PVS1_moderate; PM2_supporting	.	.	.	.	No
NIJ_MI_2040P	Newcastle	Netherlands	Negative	Hypospermatogenesis	BCORL1	Moderate	NM_001379451.1:c.62G>A	missense_variant	NP_001366380.1:p.Arg21His	X:130005293-130005293	Hemizygous	234	62	21	R/H	cGc/cAc	rs778701486,COSV54393535	G	A	0,499	26,9	Deleterious	-	-	Disease_causing	1	VUS	PM2_moderate; PP3_supporting	Likely benign	BS1_strong	.	.	.	.	No
NIJ_MI_2117P	Newcastle	Netherlands	Negative	SCO	DMRT1	Moderate	NM_021951.3:c.619_620del	frameshift_variant	NP_068770.2:p.Ser207HisfsTer31	9:893991-893993	Heterozygous	761-762	619-620	207	S/X	TCc/c	-	TC	-	#N/A	-	-	-	-	-	#DIV/0!	Pathogenic	PVS1_very_strong; PM2_moderate; PP4_supporting	Likely pathogenic	PVS1_very_strong; PM2_supporting	.	.	.	.	No
NIJ_MI_2130P	Newcastle	Southwestern Asia	Negative	SCO	C14orf39	Definitive	NM_174978.3:c.511+3A>G	splice_donor_region_variant,intron_variant	-	14:60471549-60471549	Homozygous	-	-	-	-	-	rs542382341	A	G	#N/A	22,9	-	-	-	-	1	VUS	PM2_moderate; PM3_supporting	VUS	PM2_supporting; PM3_supporting; PP3_supporting	.	.	.	.	No
NIJ_MI_2247P	Newcastle	Netherlands	Positive	Hypospermatogenesis	SYCP2	Moderate	NM_014258.4:c.1541T>C	missense_variant	NP_055073.2:p.Leu514Pro	20:59895561-59895561	Heterozygous	1749	1541	514	L/P	cTg/cCg	rs2059992206	T	C	0,143	26,8	Deleterious	Probably _Pathogenic	Medium	Disease_causing	0,9	VUS	PM2_moderate; PP3_supporting	Likely benign	PM2_supporting; BP4_moderate	.	.	.	.	No
NIJ_MI_2321P	Newcastle	Netherlands	Positive	Hypospermatogenesis	SH3TC2	Limited	NM_024577.4:c.1403C>T	missense_variant	NP_078853.2:p.Ala468Val	5:149028329-149028329	Compound Heterozygous (predicted)	1443	1403	468	A/V	gCc/gTc	rs6874630	C	T	0,108	13,96	Deleterious	Benign	Medium	Polymorphism	0,3	VUS	PM2_moderate; BP4_supporting	Likely benign	PM2_supporting; BP4_moderate	.	.	.	.	No
NIJ_MI_2321P	Newcastle	Netherlands	Positive	Hypospermatogenesis	SH3TC2	Limited	NM_024577.4:c.82G>C	missense_variant	NP_078853.2:p.Val28Leu	5:149052211-149052211	Compound Heterozygous (predicted)	122	82	28	V/L	Gta/Cta	rs1399431033	G	C	0,151	0,002	Tolerated	Benign	Neutral	Polymorphism	0	VUS	PM2_moderate; BP4_supporting	Likely benign	PM2_supporting; BP4_moderate	.	.	.	.	No
NIJ_MI_2329P	Newcastle	Netherlands	Positive	Hypospermatogenesis	FANCB	Moderate	NM_001018113.3:c.1140T>A	missense_variant	NP_001018123.1:p.Phe380Leu	X:14857919-14857919	Hemizygous	1415	1140	380	F/L	ttT/ttA	rs199909156	T	A	0,053	6083	Tolerated	Benign	Low	Polymorphism	0,05	VUS	PM2_moderate; BP4_supporting	benign	BS1_strong; BS2_strong; BP4_moderate	.	.	.	.	No
NIJ_MI_2349P	Newcastle	Netherlands	Positive	Hypospermatogenesis	PASD1	Strong	NM_173493.3:c.1478_1498del	inframe_deletion	NP_775764.2:p.Gln493_Gln499del	X:151672222-151672243	Hemizygous	1670-1690	1478-1498	493-500	QRQLREQL/L	cAGCGGCAGCTGCGGGAGCAGCtg/ctg	COSV64858126	AGCGGCAGCTGCGGGAGCAGC	-	#N/A	-	-	-	-	-	#DIV/0!	VUS	PM2_moderate; PM4_moderate	benign	BA1_very_strong	.	.	.	.	No
NIJ_MI_2381P	Newcastle	Netherlands	Negative	SCO	APEX2	Moderate	NM_014481.4:c.373C>T	missense_variant	NP_055296.2:p.Arg125Trp	X:55002382-55002382	Hemizygous	433	373	125	R/W	Cgg/Tgg	rs764508954	C	T	0,389	26	Deleterious	Probably _Pathogenic	Medium	Disease_causing	0,9	VUS	PM2_moderate; PP3_supporting	VUS	PM2_supporting	.	.	.	.	No
NIJ_MI_2389P	Newcastle	India	Negative	Maturation arrest	TEX11	Definitive	NM_031276.3:c.1286T>C	missense_variant	NP_112566.2:p.Leu429Pro	X:70670471-70670471	Hemizygous	1365	1286	429	L/P	cTg/cCg	-	T	C	0,724	23,7	Deleterious	Probably _Pathogenic	Medium	Disease_causing	0,9	Likely Pathogenic	PM1_moderate; PM2_moderate; PP3_supporting; PP4_supporting	VUS	PM2_supporting; PP3_supporting	.	.	Meiosis protein SPO22/ZIP4 like	.	No
NIJ_MI_2396P	Newcastle	Netherlands	Positive	Hypospermatogenesis	SH3TC2	Limited	NM_024577.4:c.2888C>T	missense_variant	NP_078853.2:p.Thr963Ile	5:149026737-149026737	Compound Heterozygous (predicted)	2928	2888	963	T/I	aCc/aTc	rs1029890378	C	T	0,432	24,9	Tolerated	Possibly_Pathogenic	Low	Disease_causing	0,55	VUS	PM1_supporting; PM2_moderate	VUS	PM2_supporting	.	.	.	.	No
NIJ_MI_2396P	Newcastle	Netherlands	Positive	Hypospermatogenesis	SH3TC2	Limited	NM_024577.4:c.2323G>A	missense_variant	NP_078853.2:p.Gly775Ser	5:149027409-149027409	Compound Heterozygous (predicted)	2363	2323	775	G/S	Ggt/Agt	rs559578990	G	A	0,25	23,1	Deleterious	Possibly_Pathogenic	Medium	Disease_causing	0,8	VUS	PM2_moderate; PP3_supporting	VUS	PM2_supporting; BP4_supporting	.	.	.	.	No
NIJ_MI_2397P	Newcastle	Netherlands	Negative	SCO	BCORL1	Moderate	NM_001379451.1:c.629C>T	missense_variant	NP_001366380.1:p.Ser210Leu	X:130013401-130013401	Hemizygous	801	629	210	S/L	tCg/tTg	rs267606346,COSV54393478,COSV99498287	C	T	0,067	16,47	Deleterious	-	-	Polymorphism	0,333333333	VUS	PM2_moderate; BP4_supporting	Likely benign	PM2_supporting; BP4_moderate	.	.	.	.	No
NIJ_MI_2399P	Newcastle	Netherlands	Negative	SCO	RBMXL2	Moderate	NM_014469.5:c.811G>A	missense_variant	NP_055284.3:p.Gly271Arg	11:7089931-7089931	Heterozygous	934	811	271	G/R	Ggg/Agg	rs780584770,COSV100182307,COSV60980722	G	A	0,134	12,1	Deleterious	-	Neutral	Polymorphism	0,25	VUS	PS4_supporting; PM2_moderate; BP4_supporting	benign	BS1_strong; BS2_moderate; BP4_moderate	.	35690514	.	.	No
NIJ_MI_2399P	Newcastle	Netherlands	Negative	SCO	TRIM71	Moderate	NM_001039111.3:c.1049C>T	missense_variant	NP_001034200.1:p.Ala350Val	3:32885962-32885962	Heterozygous	1133	1049	350	A/V	gCg/gTg	rs771272076	C	T	0,403	22,8	Tolerated	Benign	Medium	Disease_causing	0,5	VUS	PM1_supporting; PM2_moderate	benign	BS1_strong; BS2_moderate	.	.	.	.	No
NIJ_MI_2408P	Newcastle	Netherlands	Negative	SCO	KASH5	Moderate	NM_144688.5:c.1099G>A	missense_variant	NP_653289.3:p.Glu367Lys	19:49409236-49409236	Compound Heterozygous (predicted)	1273	1099	367	E/K	Gag/Aag	rs766710152,COSV71358216	G	A	0,011	0,212	Tolerated	Benign	Neutral	Polymorphism	0	VUS	PM2_moderate; BP4_supporting	Likely benign	PM2_supporting; BP4_strong	.	.	.	.	No
NIJ_MI_2408P	Newcastle	Netherlands	Negative	SCO	KASH5	Moderate	NM_144688.5:c.1605_1607del	inframe_deletion	NP_653289.3:p.Leu536del	19:49417425-49417428	Compound Heterozygous (predicted)	1779-1781	1605-1607	535-536	LL/L	ctGCTc/ctc	COSV71358007	GCT	-	#N/A	-	-	-	-	-	#DIV/0!	VUS	PM2_moderate; PM4_supporting	VUS	PM4_supporting; PM2_supporting	.	.	.	.	No
NIJ_MI_2420P	Newcastle	Netherlands	Positive	Hypospermatogenesis	AKAP4	Limited	NM_003886.3:c.1000A>T	missense_variant	NP_003877.2:p.Met334Leu	X:50193713-50193713	Hemizygous	1118	1000	334	M/L	Atg/Ttg	-	A	T	0,177	16,41	Tolerated	Benign	Medium	Disease_causing	0,3	VUS	PM1_moderate; PM2_moderate; BP4_supporting	Likely benign	PM2_supporting; BP4_moderate	.	.	A-kinase anchor protein 110 kDa	.	No
NIJ_MI_2424P	Newcastle	Maghreb	Negative	SCO	MCM8	Limited	NM_032485.6:c.482A>G	missense_variant	NP_115874.3:p.His161Arg	20:5955247-5955247	Compound Heterozygous (predicted)	859	482	161	H/R	cAt/cGt	rs140044814,COSV99177641	A	G	0,423	25,7	Deleterious	Probably _Pathogenic	Medium	Disease_causing	0,9	VUS	PM1_supporting; PM2_moderate; PP3_supporting	VUS	PM2_supporting	.	.	.	.	No
NIJ_MI_2424P	Newcastle	Maghreb	Negative	SCO	MCM8	Limited	NM_032485.6:c.1034G>A	missense_variant	NP_115874.3:p.Arg345Gln	20:5967836-5967836	Compound Heterozygous (predicted)	1411	1034	345	R/Q	cGa/cAa	rs767842602,COSV99496395	G	A	0,109	23,5	Deleterious	Benign	Medium	Disease_causing	0,7	VUS	PM2_moderate; PP3_supporting	Likely benign	PM2_supporting; BP4_moderate	.	.	.	.	No
NCL_MI_0179P	Newcastle	United Kingdom	Negative	Hypospermatogenesis	SYCE1	Strong	NC_000010.10:g(133467968-133554847)_(133565583_133625099)del	Complete gene deletion	-	10:133554847-133565583	Homozygous	-	-	-	-	-	-	-	-	#N/A	-	-	-	-	-	#DIV/0!	Pathogenic	PVS1_very_strong; PS4_moderate; PM2_moderate; PM3_supporting; PP4_supporting	Pathogenic	PVS1_very_strong; PM2_supporting; PM3_supporting	.	this study and 33728612, 35690514, 35690514, 36041235, 36041235, 35718780, 35718780, 30478911	.	.	No

## Sheet: ST6
Supplementary Table S6: Rare non-synonymous exonic and splicing variants reported in the literature, classified using ACMG/ClinGen criteria described in Wyrwoll et al. (2023)
Gene	Reference (PubMedID)	Patient_ID	Semen phenotype	Testicular phenotype reported in the mansucript	TESE outcome	Variant (HGVSc)	Variant (HGVSp)	Zigosity	Consequence	Location (hg38)	REF_ALLELE	ALT_ALLELE	SIFT	PolyPhen	CADD_PHRED	MutationAssessor_pred	MutationTaster_pred	Index of pathogenicity	MAX_gnomAD_Exome_AF	MAX_gnomAD_Genome_AF	ACMG/Clingen_classification	Criteria	Reason to be excluded	PS1 reference	PS3-assay	PS4 reference	PM1-Domain	PM5 reference
ADAD2	32741963	GEMINI-1020	Azoospermia	Incomplete SGA sp-	negative	NM_001145400.2:c.82dup	NP_001138872.1:p.Gln28ProfsTer136	Compound Heterozygous	frameshift_variant	16:84191311-84191311	-	C	-	-	-	-	-	#DIV/0!	0	0	Pathogenic	PVS1_very_strong; PM2_moderate; PM3_moderate; PP4_supporting	None	.	.	.	.	.
ADAD2	32741963	GEMINI-1020	Azoospermia	Incomplete SGA sp-	negative	NC_000016.10:g(84184988_84191231)_(84196974_84222217)del	.	Compound Heterozygous	Complete gene deletion	.	.		.	.	.	.	.	#DIV/0!	0	0	Pathogenic	PVS1_very_strong; PM2_moderate; PM3_moderate; PP4_supporting	None	.	.	.	.	.
ADAD2	36608931	HG028 II-1	Asthenoterato	na	positive	NM_001145400.2:c.17_18del	NP_001138872.1:p.Gln6ArgfsTer3	Homozygous	frameshift_variant	16:84191246-84191248	AG	-	-	-	-	-	-	#DIV/0!	5.651e-05	0	Pathogenic	PVS1_very_strong; PM2_moderate; PM3_supporting	None	.	.	.	.	.
ADAD2	37325547	III-3	Azoospermia	Hypospermatogenesis	positive	NM_001145400.2:c.829G>T	NP_001138872.1:p.Gly277Cys	Compound Heterozygous	missense_variant	16:84195391-84195391	G	T	deleterious(0)	probably_damaging(1)	25.1	.,H	D,D	1	0.0001652	0.0002068	Pathogenic	PS3_supporting; PS4_supporting; PM1_moderate; PM2_moderate; PM3_moderate; PP1_supporting; PP3_supporting	None	.	Immunofluorescence and Wester Blot: reduced levels of ADAD2 (37325547)	37325547	Adenosine-deaminase (editase) domain (PF02137)	.
ADAD2	37325547	III-3	Azoospermia	Hypospermatogenesis	positive	NM_001145400.2:c.1192G>A	NP_001138872.1:p.Asp398Asn	Compound Heterozygous	missense_variant	16:84195954-84195954	G	A	deleterious(0)	probably_damaging(0.998)	24.9	.,H	D,D	1	0	0	LikelyPathogenic	PS3_supporting; PM1_moderate; PM2_moderate; PM3_moderate; PP1_supporting; PP3_supporting	None	.	Immunofluorescence and Wester Blot: reduced levels of ADAD2 (37325547)	.	Adenosine-deaminase (editase) domain (PF02137)	.
ADAD2	37325547	1:IV-1	Azoospermia	Hypospermatogenesis	positive	NM_001145400.2:c.829G>T	NP_001138872.1:p.Gly277Cys	Homozygous	missense_variant	16:84195391-84195391	G	T	deleterious(0)	probably_damaging(1)	25.1	.,H	D,D	1	0.0001652	0.0002068	LikelyPathogenic	PS3_supporting; PS4_supporting; PM1_moderate; PM2_moderate; PM3_supporting; PP3_supporting	None	.	Immunofluorescence and Wester Blot: reduced levels of ADAD2 (37325547)	37325547	Adenosine-deaminase (editase) domain (PF02137)	.
ADAD2	37325547	3:IV-1	Azoospermia	na	na	NM_001145400.2:c.917_918del	NP_001138872.1:p.Gln306ArgfsTer43	Homozygous	frameshift_variant	16:84195561-84195563	AG	-	-	-	22.1	-	-	1	0.000704	0.0004146	Pathogenic	PVS1_very_strong; PM2_moderate; PM3_supporting; PP1_supporting	no TESE outcome	.	.	.	.	.
ADAD2	35690514	M2408	Azoospermia	SCA	negative	NM_001145400.2:c.516_517insA	NP_001138872.1:p.Leu173ThrfsTer37	Homozygous	frameshift_variant	16:84194539-84194539	-	A	-	-	-	-	-	#DIV/0!	0	0	Pathogenic	PVS1_very_strong; PM2_moderate; PM3_supporting; PP4_supporting	None	.	.	.	.	.
ADAD2	36708028	P02	OAT	na	positive	NM_001145400.2:c.1381C>T	NP_001138872.1:p.Arg461Trp	Homozygous	missense_variant	16:84196225-84196225	C	T	deleterious(0.01)	probably_damaging(0.991)	24.5	.,M	N,N	0.7	8.88e-05	9.414e-05	LikelyPathogenic	PS3_moderate; PM2_moderate; PM3_supporting; PP3_supporting	None	.	Immunofluorescence and Wester Blot: reduced levels of ADAD2 (37325547). Moreover, DNAH17 and ADAD2 interaction confirmed by co-immunoprecipitation in the normal testis. Immunofluorescence and Wester Blot: reduced levels DNAH17 in ADAD2 mutation carriers (36708028)	.	.	.
APEX2	35809576	GEMINI-92	Azoospermia	na	na	NM_014481.4:c.1492C>T	NP_055296.2:p.Pro498Ser	Hemizygous	missense_variant	X:55007370-55007370	C	T	deleterious(0)	probably_damaging(0.998)	24.6	M	D	0.9	0.0004203	0.0003672	VUS	PM2_moderate; PP3_supporting	no TESE outcome, variant is not pathogenic	.	.	.	.	.
APEX2	35809576	M1321	Azoospermia	SCO	na	NM_014481.4:c.435dup	NP_055296.2:p.Lys146Ter	Hemizygous	frameshift_variant	X:55002973-55002973	-	T	-	-	-	-	-	#DIV/0!	0	0	Pathogenic	PVS1_very_strong; PM2_moderate	no TESE outcome	.	.	.	.	.
APEX2	35809576	M1423	Cryptozoospermia	na	positive	NM_014481.4:c.607C>T	NP_055296.2:p.Arg203Cys	Hemizygous	missense_variant	X:55003836-55003836	C	T	deleterious(0.02)	benign(0.273)	22.9	M	D	0.7	8.551e-05	1.882e-05	VUS	PM1_moderate; PM2_moderate; PP3_supporting	variant is not pathogenic	.	.	.	Endonuclease/Exonuclease/phosphatase family	.
APEX2	35809576	M2190	Azoospermia	SCO	na	NM_014481.4:c.664C>T	NP_055296.2:p.Arg222Cys	Hemizygous	missense_variant	X:55006542-55006542	C	T	deleterious(0.01)	possibly_damaging(0.572)	24.7	H	D	0.9	0.00683	0.004919	VUS	PM1_moderate; PM2_moderate; PP3_supporting	no TESE outcome, variant is not pathogenic	.	.	.	Endonuclease/Exonuclease/phosphatase family	.
AR	1750490	case 8	Azoospermia	Maturation arrest/germ cell aplasia	negative	NC_000023.11(NM_000044):c.(1890+1_1890-1)_(2172+1_2173-1)del	.	Hemizygous	Partial Gene deletion (exon 4)	.	.		.	.	.	.	.	#DIV/0!	0	0	Pathogenic	PVS1_very_strong; PM2_moderate	None	.	.	.	.	.
AR	19361789	case x	Azoospermia	SCO	negative	NM_000044.6:c.212A>G	NP_000035.2:p.Gln71Arg	Hemizygous	missense_variant	X:67545358-67545358	A	G	tolerated_low_confidence(0.21)	benign(0.023)	18.63	.,L,L,.,.	N,N,N	0.05	0	0	LikelyPathogenic	PS1_strong; PM1_moderate; PM2_moderate; BP4_supporting	None	LOVD (https://www.lovd.nl/)	.	.	Androgen receptor (PF02166)	.
AR	35809576	GEMINI-17	Azoospermia	SCO	negative	NM_000044.6:c.1723C>G	NP_000035.2:p.Leu575Val	Hemizygous	missense_variant	X:67643362-67643362	C	G	deleterious(0)	probably_damaging(0.986)	22.9	.,.,.,.,.,.	D,D,D,D	1	0.0001473	0.001327	Pathogenic	PS1_strong; PS4_moderate; PM1_moderate; PM2_moderate; PM5_supporting; PP3_supporting	None	38614076	.	35809576, 38614076	Zinc finger, C4 type (two domains) (PF00105)	LOVD (https://www.lovd.nl/)
AR	35809576	GEMINI-255	Azoospermia	SCO	negative	NM_000044.6:c.730T>C	NP_000035.2:p.Ser244Pro	Hemizygous	missense_variant	X:67545876-67545876	T	C	deleterious_low_confidence(0)	possibly_damaging(0.907)	28.1	.,.,.,.,.,.	D,D,D	0.875	0	0	VUS	PM1_moderate; PM2_moderate; PP3_supporting	variant is not pathogenic	.	.	.	Androgen receptor (PF02166)	.
AR	35809576	GEMINI-30	Azoospermia	SCO	negative	NM_000044.6:c.1015C>T	NP_000035.2:p.Leu339Phe	Hemizygous	missense_variant	X:67546161-67546161	C	T	deleterious_low_confidence(0.01)	possibly_damaging(0.787)	23.3	.,.,.,.,.,.	D,D,D	0.875	1.233e-05	0	VUS	PM2_moderate; PP3_supporting	variant is not pathogenic	.	.	.	.	.
AR	35809576	GEMINI-995	Azoospermia	NA	na	NM_000044.6:c.1520G>A	NP_000035.2:p.Gly507Asp	Hemizygous	missense_variant	X:67546666-67546666	G	A	deleterious(0)	probably_damaging(0.988)	24.5	.,.,.,.,.,.	N,N,N	0.75	1.331e-05	3.797e-05	LikelyPathogenic	PS1_strong; PM1_supporting; PM2_moderate; PP3_supporting	no TESE outcome	LOVD (https://www.lovd.nl/)	.	.	.	.
AR	35809576	M1085	Azoospermia	NA	na	NM_000044.6:c.1513C>A	NP_000035.2:p.Pro505Thr	Hemizygous	missense_variant	X:67546659-67546659	C	A	deleterious(0)	probably_damaging(0.977)	24.1	.,.,.,.,.,.	D,D,D	1	0.000235	0.0007701	VUS	PM1_supporting; PM2_moderate; PP3_supporting	no TESE outcome, variant is not pathogenic	.	.	.	.	.
AR	35809576	M1129	Azoospermia	NA	na	NM_000044.6:c.1852C>T	NP_000035.2:p.Arg618Trp	Hemizygous	missense_variant	X:67686093-67686093	C	T	deleterious(0)	probably_damaging(0.997)	27.2	.,.,.,.,.	D,D,D,D	1	1.225e-05	0	VUS	PM1_moderate; PM2_moderate; PP3_supporting	no TESE outcome, variant is not pathogenic	.	.	.	Zinc finger, C4 type (two domains) (PF00105)	.
AR	35809576	M1549	Azoospermia	STA	positive	NM_000044.6:c.1223A>G	NP_000035.2:p.Tyr408Cys	Hemizygous	missense_variant	X:67546369-67546369	A	G	deleterious_low_confidence(0.03)	benign(0.204)	24.8	.,.,.,.,.,.	D,D,D	0.75	0	0	VUS	PM2_moderate; PP3_supporting	variant is not pathogenic	.	.	.	.	.
AR	35809576	M1667	Azoospermia	SCO	negative	NM_000044.6:c.1792A>G	NP_000035.2:p.Ser598Gly	Hemizygous	missense_variant	X:67686033-67686033	A	G	deleterious(0)	probably_damaging(0.979)	23	.,.,.,.,.	D,D,D,D	1	0.0006484	0.001449	Pathogenic	PS1_strong; PM1_moderate; PM2_moderate; PM5_moderate; PP3_supporting	None	LOVD (https://www.lovd.nl/)	.	.	Zinc finger, C4 type (two domains) (PF00105)	LOVD (https://www.lovd.nl/) and ClinVar (https://www.ncbi.nlm.nih.gov/clinvar/)
AR	35809576	M1760	Cryptozoospermia	NA	positive	NM_000044.6:c.2486A>T	NP_000035.2:p.Asp829Val	Hemizygous	missense_variant	X:67722863-67722863	A	T	deleterious(0)	probably_damaging(0.973)	25	.,.,.	D,D,D	1	0	0	VUS	PM1_moderate; PM2_moderate; PP3_supporting	variant is not pathogenic	.	.	.	Ligand-binding domain of nuclear hormone receptor (PF00104)	.
AR	35809576	M187	Azoospermia	SCO	negative	NM_000044.6:c.1723C>G	NP_000035.2:p.Leu575Val	Hemizygous	missense_variant	X:67643362-67643362	C	G	deleterious(0)	probably_damaging(0.986)	22.9	.,.,.,.,.,.	D,D,D,D	1	0.0001473	0.001327	Pathogenic	PS1_strong; PS4_moderate; PM1_moderate; PM2_moderate; PM5_supporting; PP3_supporting	None	38614076	.	35809576, 38614076	Zinc finger, C4 type (two domains) (PF00105)	LOVD (https://www.lovd.nl/)
AR	35690514	M2159	Azoospermia	na	na	NM_000044.6:c.937A>G	NP_000035.2:p.Lys313Glu	Hemizygous	missense_variant	X:67546083-67546083	A	G	deleterious_low_confidence(0.05)	benign(0.065)	23.5	.,.,.,.,.,.	D,D,D	0.75	0	0	VUS	PM2_moderate; PP3_supporting	no TESE outcome, variant is not pathogenic	.	.	.	.	.
AR	35809576	M2280	Cryptozoospermia	NA	positive	NM_000044.6:c.1301C>T	NP_000035.2:p.Ser434Phe	Hemizygous	missense_variant	X:67546447-67546447	C	T	deleterious_low_confidence(0)	benign(0.045)	24.6	.,.,.,.,.,.	N,N,N	0.5	0.0001342	0.004237	LikelyPathogenic	PS1_strong; PS4_supporting; PM1_moderate; PM2_moderate	None	16151980	.	present study	Androgen receptor (PF02166)	.
AR	35690514	M2295	Azoospermia	SCA	negative	NM_000044.6:c.1005C>G	NP_000035.2:p.Ser335Arg	Hemizygous	missense_variant	X:67546151-67546151	C	G	tolerated_low_confidence(0.41)	benign(0.168)	11.47	.,.,.,.,.,.	N,N,N	0	1.234e-05	1.874e-05	VUS	PM2_moderate; BP4_supporting; BP5_supporting;	variant is not pathogenic	.	.	.	.	.
AR	35690514	M2405	Azoospermia	na	na	NM_000044.6:c.277G>A	NP_000035.2:p.Glu93Lys	Hemizygous	missense_variant	X:67545423-67545423	G	A	deleterious_low_confidence(0)	benign(0.01)	20.5	.,.,.,.,.	N,N,N	0.5	0	0	VUS	PM2_moderate; PM5_supporting; ;	no TESE outcome, variant is not pathogenic	.	.	.	.	LOVD (https://www.lovd.nl/)
AR	35809576	M2441	Azoospermia	NA	na	NM_000044.6:c.475G>A	NP_000035.2:p.Ala159Thr	Hemizygous	missense_variant	X:67545621-67545621	G	A	deleterious_low_confidence(0)	probably_damaging(0.998)	27	.,.,.,.,.	D,D,D	1	0.0002547	0.0002641	LikelyPathogenic	PS1_strong; PM2_moderate; PP3_supporting	no TESE outcome	LOVD (https://www.lovd.nl/) and ClinVar (https://www.ncbi.nlm.nih.gov/clinvar/)	.	.	.	.
AR	35809576	MI_Proband01105	Azoospermia	Hypospermatogenesis	positive	NM_000044.6:c.1025C>T	NP_000035.2:p.Pro342Leu	Hemizygous	missense_variant	X:67546171-67546171	C	T	deleterious_low_confidence(0)	benign(0.204)	22.6	.,.,.,.,.,.	N,N,N	0.5	0.0002221	0.00015	LikelyPathogenic	PS1_strong; PM2_moderate	None	17054461	.	.	.	.
AR	38614076	Subject2a	Cryptozoospermia	na	positive	NM_000044.6:c.1106T>C	NP_000035.2:p.Leu369Pro	Hemizygous	missense_variant	X:67546252-67546252	T	C	deleterious_low_confidence(0)	probably_damaging(0.968)	23.8	.,.,.,.,.,.	D,D,D	1	6.524e-05	0	VUS	PM2_moderate; PP3_supporting	variant is not pathogenic	.	.	.	.	.
AR	38614076	Subject3	Azoospermia	na	na	NM_000044.6:c.1286C>A	NP_000035.2:p.Ala429Asp	Hemizygous	missense_variant	X:67546432-67546432	C	A	deleterious_low_confidence(0.01)	possibly_damaging(0.554)	22.7	.,.,.,.,.,.	N,N,N	0.625	0	0	VUS	PM1_moderate; PM2_moderate	no TESE outcome, variant is not pathogenic	.	.	.	Androgen receptor (PF02166), located at p.6	.
AR	38614076	Subject4	Azoospermia	na	na	NM_000044.6:c.1723C>G	NP_000035.2:p.Leu575Val	Hemizygous	missense_variant	X:67643362-67643362	C	G	deleterious(0)	probably_damaging(0.986)	22.9	.,.,.,.,.,.	D,D,D,D	1	0.0001473	0.001327	LikelyPathogenic	PS4_moderate; PM1_moderate; PM2_moderate; PP3_supporting	no TESE outcome	.	.	35809576, 38614076	Zinc finger, C4 type (two domains) (PF00105)	.
BCORL1	38342987	F1-II-1	OAT	na	positive	NM_001379451.1:c.1564G>T	NP_001366380.1:p.Glu522Ter	Hemizygous	stop_gained	X:130014336-130014336	G	T	-	-	35	.,.,.	A,A,A,A	1	0	0	Pathogenic	PVS1_very_strong; PM2_moderate	None	.	.	.	.	.
BCORL1	38342987	F3-II-1a	Azoospermia	SCA	negative	NM_001379451.1:c.2669G>A	NP_001366380.1:p.Arg890Gln	Hemizygous	missense_variant	X:130015441-130015441	G	A	tolerated(0.08)	possibly_damaging(0.893)	23.3	.,.,.	N,N,N,N	0.375	0.001371	0.001949	VUS	PS4_supporting; PM2_moderate; BP4_supporting; BP6_supporting	variant is not pathogenic	.	.	38342987	.	.
BCORL1	38342987	F4-II-1	Azoospermia	SCA	negative	NM_001379451.1:c.3164A>G	NP_001366380.1:p.Asp1055Gly	Hemizygous	missense_variant	X:130015936-130015936	A	G	deleterious(0.01)	possibly_damaging(0.626)	23.3	.,.,.	D,D,D,D	0.875	0	0	VUS	PM2_moderate; PP3_supporting	variant is not pathogenic	.	.	.	.	.
BCORL1	38342987	F5-II-1	Azoospermia	na	na	NM_001379451.1:c.3344C>T	NP_001366380.1:p.Pro1115Leu	Hemizygous	missense_variant	X:130016116-130016116	C	T	tolerated(0.13)	possibly_damaging(0.657)	21.3	.,.,.	N,N,N,N	0.375	1.225e-05	6.538e-05	VUS	PS3_moderate; PM2_moderate; BP4_supporting	no TESE outcome, variant is not pathogenic	.	Mutagenesis + Western blot, Immunofluorescence analysis and Co-immunoprecipitation assay (38342987)	.	.	.
BCORL1	38342987	F6-II-1	OAT	na	positive	NM_001379451.1:c.2669G>A	NP_001366380.1:p.Arg890Gln	Hemizygous	missense_variant	X:130015441-130015441	G	A	tolerated(0.08)	possibly_damaging(0.893)	23.3	.,.,.	N,N,N,N	0.375	0.001371	0.001949	VUS	PS4_supporting; PM2_moderate; BP4_supporting; BP6_supporting	variant is not pathogenic	.	.	38342987	.	.
BCORL1	35809576	M1008	Azoospermia	SCO	negative	NM_001379451.1:c.214C>T	NP_001366380.1:p.Arg72Trp	Hemizygous	missense_variant	X:130012986-130012986	C	T	deleterious(0.01)	unknown(0)	26.6	.,.	D,D,D,D	1	0.0003507	0.0005066	VUS	PS4_moderate; PM2_moderate; PP3_supporting	variant is not pathogenic	.	.	35809576	.	.
BCORL1	35690514	M1378	Azoospermia	na	na	NM_001379451.1:c.4360G>A	NP_001366380.1:p.Val1454Met	Hemizygous	missense_variant	X:130034509-130034509	G	A	tolerated(0.09)	benign(0.155)	8.244	-	N,N,N,N	0	9.785e-05	9.595e-05	VUS	PM2_moderate; BP4_supporting	no TESE outcome, variant is not pathogenic	.	.	.	.	.
BCORL1	35690514	M1412	Azoospermia	na	na	NM_001379451.1:c.2641G>A	NP_001366380.1:p.Val881Met	Hemizygous	missense_variant	X:130015413-130015413	G	A	deleterious(0.04)	benign(0.046)	11.85	.,.,.	N,N,N,N	0.25	0.0001048	9.653e-05	VUS	PM1_supporting; PM2_moderate; BP4_supporting	no TESE outcome, variant is not pathogenic	.	.	.	.	.
BCORL1	35690514	M1481	Azoospermia	elongated spermatids +	positive	NM_001379451.1:c.3972_3973insAGAAGAGGAGGA	NP_001366380.1:p.Glu1324_Gly1325insArgArgGlyGly	Hemizygous	inframe_insertion	X:130025273-130025273	-	AGAAGAGGAGGA	-	-	-	-	-	#DIV/0!	0	0	VUS	PM2_moderate; ; BP3_supporting	variant is not pathogenic	.	.	.	.	.
BCORL1	35690514	M1694	Azoospermia	na	na	NM_001379451.1:c.871C>A	NP_001366380.1:p.Pro291Thr	Hemizygous	missense_variant	X:130013643-130013643	C	A	tolerated_low_confidence(0.16)	unknown(0)	6.325	.,.	N,N,N,N	0	0.0001933	3.258e-05	VUS	PM2_moderate; BP4_supporting	no TESE outcome, variant is not pathogenic	.	.	.	.	.
BCORL1	35690514	M1703	Azoospermia	CBAVD	positive	NM_001379451.1:c.451C>G	NP_001366380.1:p.Gln151Glu	Hemizygous	missense_variant	X:130013223-130013223	C	G	tolerated(0.07)	unknown(0)	17.43	.,.	N,N,N,N	0	0	0	VUS	PM1_supporting; PM2_moderate; BP4_supporting	variant is not pathogenic	.	.	.	.	.
BCORL1	35690514	M1750	Azoospermia	SCO	negative	NM_001379451.1:c.782C>T	NP_001366380.1:p.Ala261Val	Hemizygous	missense_variant	X:130013554-130013554	C	T	tolerated_low_confidence(0.11)	unknown(0)	15	.,.	N,N,N,N	0	0.000367	5.673e-05	VUS	PM2_moderate; BP4_supporting	variant is not pathogenic	.	.	.	.	.
BCORL1	35809576	M1776	Azoospermia	Hypospermatogenesis	positive	NM_001379451.1:c.3441+2T>C	-	Hemizygous	splice_donor_variant	X:130016215-130016215	T	C	-	-	26.4	-	-	1	0	0	Pathogenic	PVS1_very_strong; PM2_moderate	None	.	.	.	.	.
BCORL1	35690514	M1961	Cryptozoospermia	na	positive	NM_001379451.1:c.3745G>A	NP_001366380.1:p.Val1249Ile	Hemizygous	missense_variant	X:130025046-130025046	G	A	tolerated(1)	benign(0.062)	15.65	.,.,.	D,N,N,N	0.25	2.445e-05	0.004184	VUS	PM2_moderate; BP4_supporting	variant is not pathogenic	.	.	.	.	.
BCORL1	35809576	M2070	Azoospermia	NA	na	NM_001379451.1:c.3224C>T	NP_001366380.1:p.Pro1075Leu	Hemizygous	missense_variant	X:130015996-130015996	C	T	deleterious(0.03)	benign(0.01)	22.6	.,.,.	D,D,D,D	0.75	1.221e-05	0	VUS	PM2_moderate; PP3_supporting	no TESE outcome, variant is not pathogenic	.	.	.	.	.
BCORL1	35690514	M2159	Azoospermia	SGA	negative	NM_001379451.1:c.2572G>C	NP_001366380.1:p.Ala858Pro	Hemizygous	missense_variant	X:130015344-130015344	G	C	tolerated(0.2)	possibly_damaging(0.734)	17.89	.,.,.	N,N,N,N	0.125	3.701e-05	5.633e-05	VUS	PM2_moderate; BP4_supporting	variant is not pathogenic	.	.	.	.	.
BCORL1	35690514	M2347	Azoospermia	na	na	NM_001379451.1:c.2299G>A	NP_001366380.1:p.Gly767Ser	Hemizygous	missense_variant	X:130015071-130015071	G	A	tolerated(0.1)	benign(0.369)	10.39	.,.,.	D,D,D,D	0.25	0	0	VUS	PM2_moderate; BP4_supporting	no TESE outcome, variant is not pathogenic	.	.	.	.	.
BCORL1	35809576	MI_Proband01129	Azoospermia	NA	na	NM_001379451.1:c.214C>T	NP_001366380.1:p.Arg72Trp	Hemizygous	missense_variant	X:130012986-130012986	C	T	deleterious(0.01)	unknown(0)	26.6	.,.	D,D,D,D	1	0.0003507	0.0005066	VUS	PS4_moderate; PM2_moderate; PP3_supporting	no TESE outcome, variant is not pathogenic	.	.	35809576	.	.
BCORL1	35809576	MI_Proband02044	Azoospermia	Hypospermatogenesis	positive	NM_001379451.1:c.1478T>C	NP_001366380.1:p.Val493Ala	Hemizygous	missense_variant	X:130014250-130014250	T	C	deleterious(0)	possibly_damaging(0.832)	22.3	.,.,.	N,N,N,N	0.625	1.222e-05	1.896e-05	LikelyPathogenic	PS1_strong; PM2_moderate	None	LOVD (https://www.lovd.nl/)	.	.	.	.
BCORL1	35809576	MI_Proband02073	Azoospermia	SCO	negative	NM_001379451.1:c.214C>T	NP_001366380.1:p.Arg72Trp	Hemizygous	missense_variant	X:130012986-130012986	C	T	deleterious(0.01)	unknown(0)	26.6	.,.	D,D,D,D	1	0.0003507	0.0005066	VUS	PS4_moderate; PM2_moderate; PP3_supporting	variant is not pathogenic	.	.	35809576	.	.
C1orf146	36572685	GEMINI-160	Azoospermia	SCO	na	NM_001012425.2:c.194G>A	NP_001012425.1:p.Cys65Tyr	Homozygous	missense_variant	1:92244250-92244250	G	A	tolerated(0.11)	probably_damaging(0.991)	17.43	M,.	D,D	0.5	0.0004973	0.003165	VUS	PM2_moderate; PM3_supporting	no TESE outcome, variant is not pathogenic	.	.	.	.	.
C1orf146	36572685	GEMINI-248	Azoospermia	Maturation Arrest	na	NM_001012425.2:c.319A>T	NP_001012425.1:p.Ile107Phe	Homozygous	missense_variant	1:92244375-92244375	A	T	deleterious(0)	probably_damaging(0.987)	27.1	M,.	D,D	0.9	0.0001717	1.47e-05	LikelyPathogenic	PM1_moderate; PM2_moderate; PM3_supporting; PP3_supporting; PP4_supporting	no TESE outcome	.	.	.	Domain of unknown function	.
DCAF12L1	35809576	GEMINI-383	Azoospermia	SCO	negative	NM_178470.5:c.502G>A	NP_848565.2:p.Gly168Ser	Hemizygous	missense_variant	X:126552107-126552107	C	T	deleterious(0.03)	probably_damaging(0.999)	23.1	M	D	0.9	2.446e-05	0	VUS	PM1_supporting; PM2_moderate; PP2_supporting; PP3_supporting; PP4_supporting; BP1_supporting	variant is not pathogenic	.	.	.	.	.
DCAF12L1	35809576	GEMINI-464	Azoospermia	NA	na	NM_178470.5:c.406_407del	NP_848565.2:p.Leu136AlafsTer4	Hemizygous	frameshift_variant	X:126552201-126552203	TT	-	-	-	-	-	-	#DIV/0!	0	0	LikelyPathogenic	PVS1_strong; PS4_supporting; PM2_moderate	no TESE outcome	.	.	38614076	.	.
DCAF12L1	35809576	GEMINI-712	Azoospermia	Maturation Arrest	negative	NM_178470.5:c.433C>T	NP_848565.2:p.Gln145Ter	Hemizygous	stop_gained	X:126552176-126552176	G	A	-	-	25.9	-	A	1	0	0	LikelyPathogenic	PVS1_strong; PM2_moderate; PP4_supporting	None	.	.	.	.	.
DCAF12L1	35809576	GEMINI-862	Azoospermia	MeiA	negative	NM_178470.5:c.1344dup	NP_848565.2:p.Pro449AlafsTer46	Hemizygous	frameshift_variant	X:126551264-126551264	-	GC	-	-	-	-	-	#DIV/0!	0	0	LikelyPathogenic	PVS1_strong; PM2_moderate; PP4_supporting	None	.	.	.	.	.
DCAF12L1	35809576	MI_Proband01697	Azoospermia	Hypospermatogenesis	positive	NM_178470.5:c.625G>C	NP_848565.2:p.Val209Leu	Hemizygous	missense_variant	X:126551984-126551984	C	G	deleterious(0.01)	probably_damaging(0.997)	20.9	L	N	0.65	0	0	VUS	PM1_supporting; PM2_moderate; PP2_supporting; BP1_supporting	variant is not pathogenic	.	.	.	.	.
DMRT1	38511217	Case13	Azoospermia	na	negative	NM_021951.3:c.204G>T	NP_068770.2:p.Lys68Asn	Heterozygous	missense_variant	9:842042-842042	G	T	deleterious(0)	probably_damaging(0.952)	24.2	M	D	0.9	0	0	VUS	PM1_supporting; PM2_moderate; PP3_supporting	variant is not pathogenic	.	.	.	.	.
DMRT1	35690514	M1317	Azoospermia	SCO	negative	NM_021951.3:c.344T>A	NP_068770.2:p.Met115Lys	Heterozygous	missense_variant	9:842182-842182	T	A	deleterious(0)	benign(0.393)	24.8	H	D	0.8	0	0	LikelyPathogenic	PS3_supporting; PM1_moderate; PM2_moderate; PP3_supporting; PP4_supporting	None	.	Luciferase assay: complete loss of function for transcriptional repression (36572623)	.	DNA binding domain (PF00751)	.
DMRT1	35690514	M1497	Azoospermia	na	na	NM_021951.3:c.436C>G	NP_068770.2:p.Leu146Val	Heterozygous	missense_variant	9:847041-847041	C	G	tolerated(0.34)	benign(0.139)	13.57	M	N,N	0.1	0	1.47e-05	VUS	PM2_moderate; BP4_supporting	no TESE outcome, variant is not pathogenic	.	.	.	.	.
DMRT1	35690514	M1743	Azoospermia	na	na	NM_021951.3:c.59C>A	NP_068770.2:p.Pro20His	Heterozygous	missense_variant	9:841897-841897	C	A	deleterious_low_confidence(0)	possibly_damaging(0.676)	16.75	M	N	0.4	0	0	VUS	PM2_moderate; BP4_supporting	no TESE outcome, variant is not pathogenic	.	.	.	.	.
DMRT1	35690514	M1903	Azoospermia	na	na	NM_021951.3:c.15G>C	NP_068770.2:p.Glu5Asp	Heterozygous	missense_variant	9:841853-841853	G	C	tolerated_low_confidence(1)	benign(0)	0.118	N	N	0	0	0	VUS	PM1_supporting; PM2_moderate; BP4_supporting	no TESE outcome, variant is not pathogenic	.	.	.	.	.
DMRT1	36572623	M1993	Azoospermia	na	na	NM_021951.3:c.1108G>A	NP_068770.2:p.Glu370Lys	Heterozygous	missense_variant	9:968125-968125	G	A	deleterious(0.01)	possibly_damaging(0.517)	27.9	M,.	D,D	0.8	1.76e-05	2.528e-05	VUS	PM2_moderate; PP3_supporting	no TESE outcome, variant is not pathogenic	.	.	.	.	.
DMRT1	35690514	M2005	Azoospermia	na	na	NM_021951.3:c.1054C>A	NP_068770.2:p.Leu352Ile	Heterozygous	missense_variant	9:968071-968071	C	A	deleterious(0.02)	benign(0.167)	22.5	M,.	D,N	0.7	0	0	VUS	PM2_moderate; PP3_supporting	no TESE outcome, variant is not pathogenic	.	.	.	.	.
DMRT1	36572623	M2180	Azoospermia	Tubular shadows	na	NM_021951.3:c.910G>A	NP_068770.2:p.Val304Met	Heterozygous	missense_variant	9:916850-916850	G	A	tolerated(0.15)	benign(0.009)	0.726	N,.	N,N	0	0.0008612	0.0009655	VUS	PM1_supporting; PM2_moderate; BP4_supporting; BP6_supporting	no TESE outcome, variant is not pathogenic	.	.	.	.	.
DMRT1	35366911	NOA22	Azoospermia	SCO	na	NM_021951.3:c.425C>T	NP_068770.2:p.Ala142Val	Heterozygous	missense_variant	9:847030-847030	C	T	tolerated(0.32)	possibly_damaging(0.503)	22.6	M	D,D	0.6	8.811e-06	0.0002072	LikelyPathogenic	PS1_strong; PS4_supporting; PM2_moderate; PP4_supporting	no TESE outcome	38614076	.	38614076	.	.
DMRT1	35366911	NOA25	Azoospermia	SCO	na	NM_021951.3:c.340G>A	NP_068770.2:p.Val114Met	Heterozygous	missense_variant	9:842178-842178	G	A	deleterious(0)	probably_damaging(0.999)	28.3	H	D	1	0	0	LikelyPathogenic	PM1_moderate; PM2_moderate; PP3_supporting; PP4_supporting	no TESE outcome	.	.	.	DM DNA binding domain (PF00751)	.
DMRT1	24934491	P6a	Azoospermia	SCO	negative	NM_021951.3:c.991G>C	NP_068770.2:p.Asp331His	Heterozygous	missense_variant	9:968008-968008	G	C	deleterious(0.02)	probably_damaging(0.993)	27.8	M,.	D,D	0.9	0.0003605	0.0003822	VUS	PM2_moderate; PP3_supporting; PP4_supporting	variant is not pathogenic	.	.	.	.	.
DMRT1	38614076	Subject12	severe oligozoospermia	na	positive	NM_021951.3:c.395G>A	NP_068770.2:p.Gly132Asp	Heterozygous	missense_variant	9:847000-847000	G	A	deleterious(0)	probably_damaging(1)	26	M	D,D	0.9	0	0	LikelyPathogenic	PS1_strong; PM2_moderate; PP3_supporting	None	38614076	.	.	.	.
DMRT1	38614076	Subject13	Oligozoospermia	na	positive	NM_021951.3:c.425C>T	NP_068770.2:p.Ala142Val	Heterozygous	missense_variant	9:847030-847030	C	T	tolerated(0.32)	possibly_damaging(0.503)	22.6	M	D,D	0.6	8.811e-06	0.0002072	VUS	PS4_supporting; PM2_moderate	variant is not pathogenic	.	.	35366911	.	.
DMRT1	38614076	Subject14	Azoospermia	na	na	NM_021951.3:c.982A>G	NP_068770.2:p.Ser328Gly	Heterozygous	missense_variant	9:967999-967999	A	G	tolerated(0.16)	possibly_damaging(0.903)	23.9	L,.	D,D	0.55	0	0	VUS	PM1_supporting; PM2_moderate	no TESE outcome, variant is not pathogenic	.	.	.	.	.
DNMT1	25739334	case 91	Azoospermia	na	na	NM_001130823.3:c.2606C>T	NP_001124295.1:p.Ser869Phe	Heterozygous	missense_variant	19:10148998-10148998	G	A	deleterious_low_confidence(0.03)	benign(0.039)	22.5	N,.	N,N,N	0.4	0	0	VUS	PM2_moderate; PP2_supporting; BP4_supporting	no TESE outcome, variant is not pathogenic	.	.	.	.	.
DNMT1	25739334	case 92	Azoospermia	na	na	NM_001130823.3:c.1810G>A	NP_001124295.1:p.Ala604Thr	Heterozygous	missense_variant	19:10154608-10154608	C	T	deleterious_low_confidence(0.01)	possibly_damaging(0.522)	23.6	M,.	D,D,D	0.8	0	0	VUS	PM1_supporting; PM2_moderate; PP2_supporting; PP3_supporting	no TESE outcome, variant is not pathogenic	.	.	.	.	.
DNMT1	25739334	case 93	Azoospermia	na	na	NM_001130823.3:c.2855G>C	NP_001124295.1:p.Gly952Ala	Heterozygous	missense_variant	19:10146390-10146390	C	G	deleterious_low_confidence(0)	probably_damaging(0.994)	23.6	M,.	D,D,D	0.9	2.891e-05	0	VUS	PM2_moderate; PP2_supporting; PP3_supporting	no TESE outcome, variant is not pathogenic	.	.	.	.	.
DNMT1	25739334	case 94	Azoospermia	na	na	NM_001130823.3:c.4885G>A	NP_001124295.1:p.Ala1629Thr	Heterozygous	missense_variant	19:10133681-10133681	C	T	tolerated_low_confidence(0.84)	unknown(0)	4.359	N,.	N,N,N	0	0.0001183	0	VUS	PM1_supporting; PM2_moderate; PP2_supporting; BP4_supporting	no TESE outcome, variant is not pathogenic	.	.	.	.	.
DNMT1	25739334	case 95	Azoospermia	na	na	NM_001130823.3:c.4492G>A	NP_001124295.1:p.Gly1498Ser	Heterozygous	missense_variant,splice_region_variant	19:10136285-10136285	G	A	deleterious_low_confidence(0)	probably_damaging(0.993)	24.4	M,.	D,D,D	0.9	4.705e-05	0.0001925	LikelyPathogenic	PM1_moderate; PM2_moderate; PP2_supporting; PP3_supporting	no TESE outcome	.	.	.	C-5 cytosine-specific DNA methylase	.
DNMT1	35690514	M1443	Azoospermia	elongated spermatids +	positive	NM_001130823.3:c.3437C>G	NP_001124295.1:p.Pro1146Arg	Heterozygous	missense_variant	19:10140867-10140867	G	C	deleterious_low_confidence(0.05)	benign(0.095)	8.697	M,.	N,N,N	0.3	8.795e-06	0.0004789	VUS	PM1_moderate; PM2_moderate; PP2_supporting; BP4_supporting	variant is not pathogenic	.	.	.	C-5 cytosine-specific DNA methylase	.
DNMT1	35690514	M1451	Cryptozoospermia	na	positive	NM_001130823.3:c.406C>T	NP_001124295.1:p.Arg136Cys	Heterozygous	missense_variant	19:10180389-10180389	G	A	tolerated_low_confidence(0.07)	benign(0.003)	16.12	L,L,.,.,.,.,.	N,N,N	0.05	0.0004886	0.000441	VUS	PM2_moderate; PP2_supporting; BP4_supporting	variant is not pathogenic	.	.	.	.	.
DNMT1	35690514	M1502	Azoospermia	NA	na	NM_001130823.3:c.3536C>T	NP_001124295.1:p.Thr1179Met	Homozygous	missense_variant	19:10140316-10140316	G	A	deleterious_low_confidence(0)	probably_damaging(0.977)	25.5	L,.	D,D,D	0.85	0.0001636	0.0001448	LikelyPathogenic	PM1_moderate; PM2_moderate; PM3_supporting; PP2_supporting; PP3_supporting	no TESE outcome	.	.	.	C-5 cytosine-specific DNA methylase	.
DNMT1	35690514	M1529	Azoospermia	NA	na	NM_001130823.3:c.977A>C	NP_001124295.1:p.Gln326Pro	Heterozygous	missense_variant	19:10162698-10162698	T	G	deleterious_low_confidence(0.01)	benign(0.103)	16.87	L,.	N,N,N	0.25	0.000167	0.0002869	VUS	PM1_supporting; PM2_moderate; PP2_supporting; BP4_supporting; BP6_supporting	no TESE outcome, variant is not pathogenic	.	.	.	.	.
DNMT1	35690514	M1567	Cryptozoospermia	na	positive	NM_001130823.3:c.1844C>T	NP_001124295.1:p.Ala615Val	Heterozygous	missense_variant	19:10154468-10154468	G	A	tolerated_low_confidence(0.75)	benign(0.14)	7.858	N,.	N,N,N	0	3.266e-05	1.47e-05	VUS	PM1_supporting; PM2_moderate; PP2_supporting; BP4_supporting	variant is not pathogenic	.	.	.	.	.
DNMT1	35690514	M1672	Azoospermia	elongated spermatids +	positive	NM_001130823.3:c.4109T>A	NP_001124295.1:p.Ile1370Lys	Heterozygous	missense_variant	19:10138445-10138445	A	T	deleterious_low_confidence(0.01)	benign(0.35)	23.9	L,.	D,D,D	0.65	0	0	VUS	PM1_moderate; PM2_moderate; PP2_supporting	variant is not pathogenic	.	.	.	C-5 cytosine-specific DNA methylase	.
DNMT1	35690514	M1740	Azoospermia	na	na	NM_001130823.3:c.857T>C	NP_001124295.1:p.Val286Ala	Heterozygous	missense_variant	19:10166632-10166632	A	G	tolerated_low_confidence(0.15)	benign(0)	0.279	N,.	N,N,N	0	4.395e-05	5.879e-05	VUS	PM1_supporting; PM2_moderate; PP2_supporting; BP4_supporting	no TESE outcome, variant is not pathogenic	.	.	.	.	.
DNMT1	35690514	M1778	Azoospermia	na	na	NM_001130823.3:c.3677G>A	NP_001124295.1:p.Arg1226Gln	Heterozygous	missense_variant	19:10140175-10140175	C	T	deleterious_low_confidence(0)	benign(0.191)	23	L,.	D,N,N	0.65	8.82e-06	0	VUS	PM1_moderate; PM2_moderate; PP2_supporting	no TESE outcome, variant is not pathogenic	.	.	.	C-5 cytosine-specific DNA methylase	.
DNMT1	35690514	M1779	Azoospermia	elongated spermatids +	positive	NM_001130823.3:c.4793C>T	NP_001124295.1:p.Pro1598Leu	Heterozygous	missense_variant	19:10134288-10134288	G	A	deleterious_low_confidence(0)	probably_damaging(1)	26.5	M,.	D,D,D	0.9	5.44e-05	0	LikelyPathogenic	PM1_supporting; PM2_moderate; PM3_moderate; PP2_supporting; PP3_supporting	None	.	.	.	.	.
DNMT1	35690514	M1779	Azoospermia	elongated spermatids +	positive	NM_001130823.3:c.1058T>C	NP_001124295.1:p.Met353Thr	Compound Heterozygous	missense_variant	19:10160049-10160049	A	G	tolerated_low_confidence(0.72)	benign(0.005)	0.394	L,.	N,N,N	0.05	3.272e-05	0.0002622	VUS	PM1_supporting; PM2_moderate; PM3_moderate; PP2_supporting; BP4_supporting	variant is not pathogenic	.	.	.	.	.
DNMT1	35690514	M1911	Azoospermia	Round spermatids arrest	na	NM_001130823.3:c.2377G>T	NP_001124295.1:p.Ala793Ser	Heterozygous	missense_variant	19:10149857-10149857	C	A	deleterious_low_confidence(0)	possibly_damaging(0.857)	25.2	M,.	D,D,D	0.8	0	9.648e-05	VUS	PM1_moderate; PM2_moderate; PP2_supporting; PP3_supporting; BP6_supporting	no TESE outcome, variant is not pathogenic	.	.	.	BAH domain	.
DNMT1	35690514	M2377	Cryptozoospermia	na	positive	NM_001130823.3:c.910A>C	NP_001124295.1:p.Ser304Arg	Heterozygous	missense_variant	19:10163342-10163342	T	G	tolerated_low_confidence(0.08)	possibly_damaging(0.582)	23.3	L,.	D,D,D	0.55	0	0	VUS	PM2_moderate; PP2_supporting	variant is not pathogenic	.	.	.	.	.
DNMT1	35690514	M2378	Cryptozoospermia	na	positive	NM_001130823.3:c.2924C>T	NP_001124295.1:p.Pro975Leu	Heterozygous	missense_variant	19:10143958-10143958	G	A	deleterious_low_confidence(0)	benign(0.013)	23.3	L,.	D,D,D	0.65	0	0	VUS	PM1_moderate; PM2_moderate; PP2_supporting	variant is not pathogenic	.	.	.	BAH domain	.
FANCB	35809576	GEMINI-231	Azoospermia	NA	na	NM_001018113.3:c.2438G>T	NP_001018123.1:p.Arg813Ile	Hemizygous	missense_variant	X:14843709-14843709	C	A	deleterious(0)	possibly_damaging(0.843)	22.8	M,M,.	N,N	0.6	0.0002213	0	VUS	PM2_moderate	no TESE outcome, variant is not pathogenic	.	.	.	.	.
FATE1	35809576	GEMINI-27	Azoospermia	NA	na	NM_033085.3:c.440G>A	NP_149076.1:p.Arg147His	Hemizygous	missense_variant	X:151722647-151722647	G	A	deleterious(0.04)	probably_damaging(0.992)	23.7	L	N	0.65	0	0	VUS	PS4_supporting; PM2_moderate	no TESE outcome, variant is not pathogenic	.	.	35809576	.	.
FATE1	35809576	M1481	Azoospermia	Hypospermatogenesis	positive	NM_033085.3:c.440G>A	NP_149076.1:p.Arg147His	Hemizygous	missense_variant	X:151722647-151722647	G	A	deleterious(0.04)	probably_damaging(0.992)	23.7	L	N	0.65	0	0	VUS	PS4_supporting; PM2_moderate	variant is not pathogenic	.	.	35809576	.	.
FATE1	35809576	M2008	Azoospermia	NA	na	NM_033085.3:c.73C>T	NP_149076.1:p.Gln25Ter	Hemizygous	stop_gained	X:151716192-151716192	C	T	-	-	27	.,.	A	1	0	0	Pathogenic	PVS1_very_strong; PM2_moderate	no TESE outcome	.	.	.	.	.
FATE1	35809576	M2226	Cryptozoospermia	NA	positive	NM_033085.3:c.299A>C	NP_149076.1:p.Glu100Ala	Hemizygous	missense_variant	X:151721459-151721459	A	C	deleterious(0)	probably_damaging(0.997)	23.1	L	N	0.65	0	0	VUS	PM1_supporting; PM2_moderate	variant is not pathogenic	.	.	.	.	.
KCTD19	37192818	F1:II-5	severe oligoasthenoteratozoospermia	na	positive	NM_001100915.3:c.628G>A	NP_001094385.1:p.Glu210Lys	Homozygous	missense_variant	16:67303161-67303161	C	T	deleterious(0)	probably_damaging(0.959)	26.6	L	D	0.85	0	0	VUS	PM2_moderate; PM3_supporting; PP1_supporting; PP3_supporting	variant is not pathogenic	.	.	.	.	.
KCTD19	37192818	F2:II-1	severe oligoasthenoteratozoospermia	na	positive	NM_001100915.3:c.893C>T	NP_001094385.1:p.Pro298Leu	Homozygous	missense_variant	16:67299456-67299456	G	A	deleterious(0.02)	probably_damaging(0.992)	25.9	L	D	0.85	5.793e-05	6.543e-05	VUS	PM2_moderate; PM3_supporting; PP3_supporting	variant is not pathogenic	.	.	.	.	.
KCTD19	37192818	F3:II-1b	severe oligoasthenoteratozoospermia	na	positive	NM_001100915.3:c.2309G>A	NP_001094385.1:p.Gly770Asp	Homozygous	missense_variant	16:67291747-67291747	C	T	deleterious(0.04)	probably_damaging(0.974)	24.8	L	D	0.85	0	0	VUS	PM1_supporting; PM2_moderate; PM3_supporting; PP3_supporting	variant is not pathogenic	.	.	.	.	.
KCTD19	37485353	IV:1	Azoospermia	na	na	NM_001100915.3:c.2005C>T	NP_001094385.1:p.Gln669Ter	Homozygous	stop_gained	16:67293757-67293757	G	A	-	-	36	.,.	A	1	0	2.413e-05	Pathogenic	PVS1_very_strong; PS3_moderate; PM2_moderate; PM3_supporting; PP1_supporting	no TESE outcome	.	Knock-out mouse (37485353)	.	.	.
KCTD19	37485353	P2034	Azoospermia	SCA	negative	NM_001100915.3:c.1897C>T	NP_001094385.1:p.Gln633Ter	Homozygous	stop_gained	16:67293865-67293865	G	A	-	-	37	-	A	1	0	0	Pathogenic	PVS1_very_strong; PM2_moderate; PM3_supporting	None	.	.	.	.	.
KCTD19	37485353	P7864	Azoospermia	SCA	negative	NM_001100915.3:c.200_201dup	NP_001094385.1:p.Tyr68ThrfsTer17	Homozygous	frameshift_variant	16:67320687-67320687	-	AGT	-	-	-	-	-	#DIV/0!	5.562e-05	0	Pathogenic	PVS1_very_strong; PM2_moderate; PM3_supporting	None	.	.	.	.	.
LUZP4	35809576	GEMINI-398	Azoospermia	Mixed atrophy	positive	NM_016383.5:c.669_672del	NP_057467.1:p.Glu223AspfsTer23	Hemizygous	frameshift_variant	X:115306530-115306534	GAGA	-	-	-	-	-	-	#DIV/0!	0	0	LikelyPathogenic	PVS1_strong; PM2_moderate	None	.	.	.	.	.
LUZP4	35809576	M1717	Azoospermia	NA	NA	NM_016383.5:c.820_840del	NP_057467.1:p.Ile274_Leu280del	Hemizygous	inframe_deletion	X:115306681-115306702	ATAGTCACTCAGAGAGATCTC	-	-	-	-	-	-	#DIV/0!	0	0	Likely Benign	PM2_moderate; PM4_moderate; BS2_very_strong;	no TESE outcome, variant is not pathogenic	.	.	.	.	.
LUZP4	35809576	M2408	Azoospermia	MeiA	NA	NM_016383.5:c.667_687dup	NP_057467.1:p.Glu223_Ser229dup	Hemizygous	inframe_insertion	X:115306480-115306480	-	CCACTCAGAGAGATCTCATGGT	-	-	0.336	-	-	0	0.0003801	0.0002628	VUS	PM2_moderate; PM4_moderate; ; BP5_supporting; BP6_supporting	no TESE outcome, variant is not pathogenic	.	.	.	.	.
M1AP	38073178	9-1	Azoospermia	na	na	NC_000002.12:g.74632723_74643076del	.	Homozygous	Partial Gene deletion (exon 2)	.	.		.	.	.	.	.	#DIV/0!	0	0	Pathogenic	PVS1_very_strong; PM2_moderate; PM3_supporting; PP1_supporting	no TESE outcome	.	.	.	.	.
M1AP	38073178	GEMINI-1678	severe oligozoospermia	na	positive	NM_001321739.2:c.949G>A	NP_001308668.1:p.Gly317Arg	Homozygous	missense_variant	2:74575563-74575563	C	T	deleterious(0)	probably_damaging(1)	24.9	M,M,M	D,D,D,D	0.9	9.7e-05	0.0001617	LikelyPathogenic	PS1_strong; PS4_supporting; PM2_moderate; PM3_supporting; PP3_supporting	none	ClinVar (https://www.ncbi.nlm.nih.gov/clinvar/)	.	32673564	.	.
M1AP	38073178	GEMINI-1969	severe oligozoospermia	na	positive	NM_001321739.2:c.676dup	NP_001308668.1:p.Trp226LeufsTer4	Homozygous	frameshift_variant	2:74581766-74581766	-	CA	-	-	28.4	-	-	1	0.003808	0.003968	Pathogenic	PVS1_very_strong; PS4_moderate; PM2_moderate; PM3_supporting	None	.	.	present study, 38073178, 32673564, 35690514, 38614076	.	.
M1AP	38073178	GEMINI-283	Azoospermia	na	na	NM_001321739.2:c.676dup	NP_001308668.1:p.Trp226LeufsTer4	Homozygous	frameshift_variant	2:74581766-74581766	-	CA	-	-	28.4	-	-	1	0.003808	0.003968	Pathogenic	PVS1_very_strong; PS4_moderate; PM2_moderate; PM3_supporting	no TESE outcome	.	.	present study, 38073178, 32673564, 35690514, 38614076	.	.
M1AP	32017041	II-1a	severe oligozoospermia	na	positive	NM_001321739.2:c.1435-1G>A	-	Homozygous	splice_acceptor_variant	2:74558875-74558875	C	T	-	-	33	-	-	1	0	0	LikelyPathogenic	PVS1_strong; PM2_moderate; PM3_supporting	None	.	.	.	.	.
M1AP	35690514	M1400	Cryptozoospermia	na	positive	NM_001321739.2:c.1457G>T	NP_001308668.1:p.Arg486Leu	Compound Heterozygous	missense_variant	2:74558852-74558852	G	T	deleterious(0)	probably_damaging(0.996)	26.4	M,.,.	D,D,D,D	0.9	0	0	VUS	PM2_moderate; PM3_moderate; PP3_supporting	variant is not pathogenic	.	.	.	.	.
M1AP	35690514	M1400	Cryptozoospermia	na	positive	NM_001321739.2:c.1414C>T	NP_001308668.1:p.Pro472Ser	Compound Heterozygous	missense_variant	2:74560159-74560159	C	T	tolerated(0.12)	benign(0.023)	7.388	L,L,L	N,N,N,N	0.05	0.001789	0.0008646	VUS	PM2_moderate; PM3_moderate; ; BP4_supporting	variant is not pathogenic	.	.	.	.	.
M1AP	32673564	M1792	Azoospermia	MeiA	negative	NM_001321739.2:c.676dup	NP_001308668.1:p.Trp226LeufsTer4	Homozygous	frameshift_variant	2:74581766-74581766	-	CA	-	-	28.4	-	-	1	0.003808	0.003968	Pathogenic	PVS1_very_strong; PS4_moderate; PM2_moderate; PM3_supporting; PP4_supporting	None	.	.	present study, 38073178, 32673564, 35690514, 38614076	.	.
M1AP	35690514	M1943	Cryptozoospermia	na	positive	NM_001321739.2:c.797G>A	NP_001308668.1:p.Arg266Gln	Compound Heterozygous	missense_variant	2:74576591-74576591	G	A	deleterious(0)	probably_damaging(0.997)	26.5	M,M,M	D,D,D,D	0.9	0.004367	0.006624	VUS	PM2_moderate; PM3_moderate; PP3_supporting; BP5_supporting;	c.het with VUS	.	.	.	.	.
M1AP	35690514	M1943	Cryptozoospermia	na	positive	NM_001321739.2:c.676dup	NP_001308668.1:p.Trp226LeufsTer4	Compound Heterozygous	frameshift_variant	2:74581766-74581766	-	CA	-	-	28.4	-	-	1	0.003808	0.003968	Pathogenic	PVS1_very_strong; PS4_moderate; PM2_moderate; PM3_moderate	c.het with VUS	.	.	present study, 38073178, 32673564, 35690514, 38614076	.	.
M1AP	35690514	M2062	Cryptozoospermia	na	positive	NM_001321739.2:c.676dup	NP_001308668.1:p.Trp226LeufsTer4	Homozygous	frameshift_variant	2:74581766-74581766	-	CA	-	-	28.4	-	-	1	0.003808	0.003968	Pathogenic	PVS1_very_strong; PS4_moderate; PM2_moderate; PM3_supporting	None	.	.	present study, 38073178, 32673564, 35690514, 38614076	.	.
M1AP	35690514	M2295	Azoospermia	MeiA	na	NM_001321739.2:c.676dup	NP_001308668.1:p.Trp226LeufsTer4	Compound Heterozygous	frameshift_variant	2:74581766-74581766	-	CA	-	-	28.4	-	-	1	0.003808	0.003968	Pathogenic	PVS1_very_strong; PS4_moderate; PM2_moderate; PM3_moderate; PP4_supporting	no TESE outcome	.	.	present study, 38073178, 32673564, 35690514, 38614076	.	.
M1AP	35690514	M2295	Azoospermia	MeiA	na	NM_001321739.2:c.635T>G	NP_001308668.1:p.Ile212Arg	Compound Heterozygous	missense_variant	2:74581808-74581808	T	G	deleterious(0)	benign(0.339)	23.6	M,M,M	D,D,D,D	0.7	0	0	LikelyPathogenic	PM2_moderate; PM3_moderate; PP3_supporting; PP4_supporting	no TESE outcome	.	.	.	.	.
M1AP	32673564	M330	Azoospermia	MeiA	negative	NM_001321739.2:c.676dup	NP_001308668.1:p.Trp226LeufsTer4	Homozygous	frameshift_variant	2:74581766-74581766	-	CA	-	-	28.4	-	-	1	0.003808	0.003968	Pathogenic	PVS1_very_strong; PS4_moderate; PM2_moderate; PM3_supporting; PP4_supporting	None	.	.	present study, 38073178, 32673564, 35690514, 38614076	.	.
M1AP	32673564	M864	Azoospermia	MeiA	negative	NM_001321739.2:c.676dup	NP_001308668.1:p.Trp226LeufsTer4	Homozygous	frameshift_variant	2:74581766-74581766	-	CA	-	-	28.4	-	-	1	0.003808	0.003968	Pathogenic	PVS1_very_strong; PS4_moderate; PM2_moderate; PM3_supporting; PP4_supporting	None	.	.	present study, 38073178, 32673564, 35690514, 38614076	.	.
M1AP	32673564	MI-0006-P	Azoospermia	SCA	negative	NM_001321739.2:c.676dup	NP_001308668.1:p.Trp226LeufsTer4	Homozygous	frameshift_variant	2:74581766-74581766	-	CA	-	-	28.4	-	-	1	0.003808	0.003968	Pathogenic	PVS1_very_strong; PS4_moderate; PM2_moderate; PM3_supporting; PP4_supporting	None	.	.	present study, 38073178, 32673564, 35690514, 38614076	.	.
M1AP	32673564	P86 (=GEMINI-702)	Azoospermia	SCO/SGA	negative	NM_001321739.2:c.148T>C	NP_001308668.1:p.Ser50Pro	Compound Heterozygous	missense_variant	2:74640128-74640128	A	G	deleterious(0.03)	probably_damaging(0.963)	24.3	M,M,M,.	D,N,N,N	0.9	0	0	LikelyPathogenic	PM1_supporting; PM2_moderate; PM3_moderate; PP3_supporting; PP4_supporting; BP5_supporting;	c.het with VUS	.	.	.	.	.
M1AP	32673564	P86 (=GEMINI-702)	Azoospermia	SCO/SGA	negative	NM_001321739.2:c.1289T>C	NP_001308668.1:p.Leu430Pro	Compound Heterozygous	missense_variant	2:74560284-74560284	A	G	deleterious(0)	probably_damaging(0.999)	27.4	M,M,M	D,D,D,D	0.9	3.175e-05	1.47e-05	VUS	PM2_moderate; PM3_moderate; PP3_supporting; PP4_supporting; BP5_supporting;	c.het with VUS	.	.	.	.	.
M1AP	32673564	RU01691	Azoospermia	Incomplete SCA sp+	positive	NM_001321739.2:c.676dup	NP_001308668.1:p.Trp226LeufsTer4	Homozygous	frameshift_variant	2:74581766-74581766	-	CA	-	-	28.4	-	-	1	0.003808	0.003968	Pathogenic	PVS1_very_strong; PS4_moderate; PM2_moderate; PM3_supporting; PP4_supporting	None	.	.	present study, 38073178, 32673564, 35690514, 38614076	.	.
M1AP	38614076	Subject31	Azoospermia	SCOS	na	NM_001321739.2:c.676dup	NP_001308668.1:p.Trp226LeufsTer4	Homozygous	frameshift_variant	2:74581767-74581767	-	T	-	-	-	-	-	#DIV/0!	0.003808	0.003968	Pathogenic	PVS1_very_strong; PS4_moderate; PM2_moderate; PM3_supporting	no TESE outcome	.	.	present study, 38073178, 32673564, 35690514, 38614076	.	.
M1AP	32673564	T1024	Azoospermia	Round spermatids arrest	negative	NM_001321739.2:c.1166C>T	NP_001308668.1:p.Pro389Leu	Homozygous	missense_variant	2:74562332-74562332	G	A	deleterious(0.02)	probably_damaging(0.999)	29	M,M,M	D,D,D,D	0.9	5.437e-05	2.412e-05	LikelyPathogenic	PM1_supporting; PM2_moderate; PM3_supporting; PP3_supporting; PP4_supporting	None	.	.	.	.	.
M1AP	32673564	Y126 (=GEMINI-713)	Azoospermia	Round spermatids arrest	negative	NM_001321739.2:c.676dup	NP_001308668.1:p.Trp226LeufsTer4	Compound Heterozygous	frameshift_variant	2:74581766-74581766	-	CA	-	-	28.4	-	-	1	0.003808	0.003968	Pathogenic	PVS1_very_strong; PS4_moderate; PM2_moderate; PM3_moderate	c.het with VUS	.	.	present study, 38073178, 32673564, 35690514, 38614076	.	.
M1AP	32673564	Y126 (=GEMINI-713)	Azoospermia	Round spermatids arrest	negative	NM_001321739.2:c.949G>A	NP_001308668.1:p.Gly317Arg	Compound Heterozygous	missense_variant	2:74575563-74575563	C	T	deleterious(0)	probably_damaging(1)	24.9	M,M,M	D,D,D,D	0.9	9.7e-05	0.0001617	VUS	PS4_supporting; PM2_moderate; PM3_moderate; PP3_supporting; BP5_supporting;	c.het with VUS	.	.	38073178	.	.
MCM9	36769638	IV.3	Azoospermia	SCOS	negative	NM_017696.3:c.394C>T	NP_060166.2:p.Arg132Ter	Homozygous	stop_gained	6:118924038-118924038	G	A	-	-	37	.,.,.,.	A,A	1	1.764e-05	1.47e-05	Pathogenic	PVS1_very_strong; PS4_supporting; PM2_moderate; PM3_supporting; PP1_supporting	None	.	.	35690514	.	.
MCM9	35690514	M1400	Cryptozoospermia	na	positive	NM_017696.3:c.2728G>C	NP_060166.2:p.Val910Leu	Compound Heterozygous	missense_variant	6:118815528-118815528	G	C	tolerated_low_confidence(0.4)	benign(0)	0.198	L,L	N	0.05	1.866e-05	0	VUS	PM1_supporting; PM2_moderate; PM3_moderate; BP1_supporting; BP4_supporting; BP5_supporting;	variant is not pathogenic	.	.	.	.	.
MCM9	35690514	M1400	Cryptozoospermia	na	positive	NM_017696.3:c.1996C>T	NP_060166.2:p.Arg666Trp	Compound Heterozygous	missense_variant	6:118816260-118816260	C	T	tolerated(0.06)	benign(0.154)	9.727	.,.	N	0	0.008647	0.008557	VUS	PM1_supporting; PM2_moderate; PM3_moderate; BP1_supporting; BP4_supporting; BP5_supporting; BP6_supporting	variant is not pathogenic	.	.	.	.	.
MCM9	35690514	M2013	Azoospermia	na	na	NM_017696.3:c.394C>T	NP_060166.2:p.Arg132Ter	Homozygous	stop_gained	6:118924038-118924038	C	T	-	-	37	.,.,.,.	A,A	1	1.764e-05	1.47e-05	Pathogenic	PVS1_very_strong; PS4_supporting; PM2_moderate; PM3_supporting	no TESE outcome	.	.	36769638	.	.
MCM9	32469048	NOA144	Azoospermia	Maturation arrest	na	NM_017696.3:c.1301A>C	NP_060166.2:p.Gln434Pro	Homozygous	missense_variant	6:118856395-118856395	A	C	deleterious(0)	probably_damaging(0.999)	26.6	H,H	D	1	0	0	LikelyPathogenic	PM1_moderate; PM2_moderate; PM3_supporting; PP3_supporting; PP4_supporting	no TESE outcome	.	.	.	MCM2/3/5 family (PF00493)	.
MEI1	36017582	31L	Azoospermia	SCO	negative	NM_152513.4:c.1546A>G	NP_689726.3:p.Ile516Val	Compound Heterozygous	missense_variant	22:41745892-41745892	A	G	tolerated(1)	benign(0)	12	N,.	D,D,N,N	0.2	5.576e-05	1.47e-05	VUS	PM2_moderate; PM3_moderate; ; BP4_supporting	variant is not pathogenic	.	.	.	.	.
MEI1	36017582	31L	Azoospermia	SCO	negative	NM_152513.4:c.3542G>A	NP_689726.3:p.Arg1181Gln	Compound Heterozygous	missense_variant	22:41795418-41795418	G	A	tolerated(0.33)	benign(0.007)	18.5	L	D,D,N,N	0.25	2.663e-05	0.0001936	VUS	PM2_moderate; PM3_moderate; ; BP4_supporting	variant is not pathogenic	.	.	.	.	.
MEI1	36348580	III:2	Cryptozoospermia	spermatogenic failure	positive	NM_152513.4:c.2071C>G	NP_689726.3:p.Gln691Glu	Compound Heterozygous	missense_variant	22:41758484-41758484	C	G	deleterious(0)	benign(0.111)	22.5	M,.	D,D,D,D,D	0.7	0	0	LikelyPathogenic	PM2_moderate; PM3_moderate; PP1_supporting; PP3_supporting	c.het with VUS (intronic filtered out with our criteria)	.	.	.	.	.
MEI1	35690514	M1925	Azoospermia	elongated spermatids +	positive	NM_152513.4:c.340T>C	NP_689726.3:p.Cys114Arg	Compound Heterozygous	missense_variant	22:41705545-41705545	T	C	deleterious(0.03)	benign(0.242)	23.1	M	D,D,D,D	0.7	0	0	LikelyPathogenic	PM1_supporting; PM2_moderate; PM3_moderate; PP3_supporting	c.het with VUS	.	.	.	.	.
MEI1	35690514	M1925	Azoospermia	elongated spermatids +	positive	NM_152513.4:c.2545G>A	NP_689726.3:p.Asp849Asn	Compound Heterozygous	missense_variant,splice_region_variant	22:41776102-41776102	G	A	deleterious(0)	probably_damaging(0.998)	33	M	D,D,D,D	0.9	0	0	VUS	PM2_moderate; PM3_moderate; PP3_supporting	c.het with VUS	.	.	.	.	.
MEI1	32469048	NOA249	Azoospermia	Maturation Arrest	negative	NM_152513.4:c.3002del	NP_689726.3:p.Ala1001GlufsTer42	Homozygous	frameshift_variant	22:41781759-41781760	C	-	-	-	-	-	-	#DIV/0!	0.0002782	0	Pathogenic	PVS1_very_strong; PM2_moderate; PM3_supporting; PP4_supporting	None	.	.	.	.	.
MEI1	36759719	P10137	Azoospermia	Complete SCA sp-	negative	NM_152513.4:c.1585T>A	NP_689726.3:p.Phe529Ile	Homozygous	missense_variant	22:41745931-41745931	T	A	deleterious(0)	probably_damaging(0.991)	27.7	M,.	D,D,D,D	0.9	0.0001671	0.0005771	VUS	PS4_moderate; PM2_moderate; PM3_supporting; PP3_supporting; PP4_supporting; BS3_moderate;	variant is not pathogenic	.	.	36759719	.	.
MEI1	36759719	P21536	Azoospermia	Complete SCA sp-	negative	NM_152513.4:c.1585T>A	NP_689726.3:p.Phe529Ile	Homozygous	missense_variant	22:41745931-41745931	T	A	deleterious(0)	probably_damaging(0.991)	27.7	M,.	D,D,D,D	0.9	0.0001671	0.0005771	VUS	PS4_moderate; PM2_moderate; PM3_supporting; PP3_supporting; PP4_supporting; BS3_moderate;	variant is not pathogenic	.	.	36759719	.	.
MEI1	35413094	P24	Azoospermia	Maturation Arrest	negative	NM_152513.4:c.695A>T	NP_689726.3:p.Asp232Val	Compound Heterozygous	missense_variant	22:41718236-41718236	A	T	tolerated(0.11)	benign(0.023)	19.3	M	D,D,D,D	0.3	0	1.47e-05	VUS	PS3_supporting; PM2_moderate; PM3_moderate; PP4_supporting; BP4_supporting	c.het with VUS	.	Immunohistochemical analyses: no MEI1 expression (35413094)	.	.	.
MEI1	35413094	P24	Azoospermia	Maturation Arrest	negative	NM_152513.4:c.986T>C	NP_689726.3:p.Leu329Pro	Compound Heterozygous	missense_variant	22:41730527-41730527	T	C	deleterious(0)	probably_damaging(0.96)	29.1	M,.	D,D,D,D	0.9	2.655e-05	2.94e-05	LikelyPathogenic	PS3_supporting; PM1_supporting; PM2_moderate; PM3_moderate; PP3_supporting; PP4_supporting	c.het with VUS	.	Immunohistochemical analyses: no MEI1 expression (35413094)	.	.	.
MEI1	35413094	P4	Azoospermia	Maturation Arrest	negative	NM_152513.4:c.299-2A>G	-	Compound Heterozygous	splice_acceptor_variant	22:41705502-41705502	A	G	-	-	33	-	-	1	0	0	Pathogenic	PVS1_very_strong; PM2_moderate; PM3_moderate; PP4_supporting	None	.	.	.	.	.
MEI1	35413094	P4	Azoospermia	Maturation Arrest	negative	NM_152513.4:c.950C>T	NP_689726.3:p.Ala317Val	Compound Heterozygous	missense_variant	22:41729750-41729750	C	T	deleterious(0)	possibly_damaging(0.751)	23.9	M,.	D,D,D,D	0.8	0.0001717	0.0002352	LikelyPathogenic	PM1_supporting; PM2_moderate; PM3_moderate; PP3_supporting; PP4_supporting	None	.	.	.	.	.
MEI1	36759719	P5610	Azoospermia	Complete SCA sp-	negative	NM_152513.4:c.1585T>A	NP_689726.3:p.Phe529Ile	Homozygous	missense_variant	22:41745931-41745931	T	A	deleterious(0)	probably_damaging(0.991)	27.7	M,.	D,D,D,D	0.9	0.0001671	0.0005771	VUS	PS4_moderate; PM2_moderate; PM3_supporting; PP3_supporting; PP4_supporting; BS3_moderate;	variant is not pathogenic	.	.	36759719	.	.
MEI1	36759719	P7600	Azoospermia	Complete SCA sp-	negative	NM_152513.4:c.186G>C	NP_689726.3:p.Lys62Asn	Compound Heterozygous	missense_variant	22:41703342-41703342	G	C	deleterious(0)	probably_damaging(0.999)	26.8	M	D,D,D,D	0.9	0	0	LikelyPathogenic	PS3_moderate; PM1_supporting; PM2_moderate; PM3_moderate; PP3_supporting; PP4_supporting	None	.	Immunofluorescence , immunocytochemistry , plasmid mutagenesis and Western Blot (36759719)	.	.	.
MEI1	36759719	P7600	Azoospermia	Complete SCA sp-	negative	NM_152513.4:c.251del	NP_689726.3:p.Val84GlyfsTer12	Compound Heterozygous	frameshift_variant	22:41703406-41703407	T	-	-	-	-	-	-	#DIV/0!	0	0	Pathogenic	PVS1_very_strong; PS3_moderate; PM2_moderate; PM3_moderate; PP1_supporting; PP4_supporting	None	.	Immunofluorescence , immunocytochemistry , plasmid mutagenesis and Western Blot (36759719)	.	.	.
MEI1	30388401	Proband 880 brother	Azoospermia	na	na	NM_152513.4:c.1196+1G>A	-	Compound Heterozygous	splice_donor_variant	22:41732345-41732345	G	A	-	-	34	-	-	1	0	0	Pathogenic	PVS1_very_strong; PM2_moderate; PM3_moderate	no TESE outcome	.	.	.	.	.
MEI1	30388401	Proband 880 brother	Azoospermia	na	na	NM_152513.4:c.2206del	NP_689726.3:p.Val736SerfsTer31	Compound Heterozygous	frameshift_variant	22:41763258-41763259	G	-	-	-	-	-	-	#DIV/0!	0.0001653	4.41e-05	Pathogenic	PVS1_very_strong; PM2_moderate; PM3_moderate	no TESE outcome	.	.	.	.	.
MEIOB	28206990	A.1	Cryptozoospermia	Complete SCA sp-	negative	NM_001163560.3:c.191A>T	NP_001157032.1:p.Asn64Ile	Homozygous	missense_variant	16:1862053-1862053	T	A	deleterious(0)	probably_damaging(1)	32	M,M	D,D,D,D,D	0.9	0	0	VUS	PM2_moderate; PM3_supporting; PP3_supporting; PP4_supporting	variant is not pathogenic	.	.	.	.	.
MEIOB	30838384	I1	Azoospermia	Complete SCA sp-	negative	NM_001163560.3:c.1098del	NP_001157032.1:p.Leu367TrpfsTer13	Homozygous	frameshift_variant	16:1839374-1839375	C	-	-	-	-	-	-	#DIV/0!	0	0	Pathogenic	PVS1_very_strong; PS4_supporting; PM2_moderate; PM3_supporting; PP1_supporting; PP4_supporting	None	.	.	30838384	.	.
MEIOB	34392356	IV:5	Azoospermia	NA	NA	NM_001163560.3:c.683-1G>A	-	Homozygous	splice_acceptor_variant	16:1853135-1853135	C	T	-	-	33	-	-	1	0.0001259	0	Pathogenic	PVS1_very_strong; PS3_moderate; PM2_moderate; PM3_supporting	no TESE outcome	.	Mutant mouse, meiotic spreads RT-PCR (34392356)	.	.	.
MEIOB	37715646	M1/M1	Azoospermia	Complete SCA sp-	negative	NM_001163560.3:c.814C>T	NP_001157032.1:p.Arg272Ter	Compound Heterozygous	stop_gained	16:1844928-1844928	G	A	-	-	41	.,.,.	A,A,A,A,A	1	6.424e-05	4.836e-05	Pathogenic	PVS1_very_strong; PS4_moderate; PM2_moderate; PM3_moderate; PP4_supporting	None	.	.	30838384, 35991565	.	.
MEIOB	37715646	M1/M1	Azoospermia	Complete SCA sp-	negative	NM_001163560.3:c.976G>A	NP_001157032.1:p.Ala326Thr	Compound Heterozygous	missense_variant	16:1841878-1841878	C	T	deleterious(0.01)	possibly_damaging(0.874)	25.2	.,M,M	D,D,D,D,D	0.8	0	0	LikelyPathogenic	PM2_moderate; PM3_moderate; PP3_supporting; PP4_supporting	None	.	.	.	.	.
MEIOB	37715646	M3/M3	Azoospermia	Complete SCA sp-	negative	NM_001163560.3:c.528+3A>C	-	Homozygous	splice_donor_region_variant,intron_variant	16:1857732-1857732	T	G	-	-	23.4	-	-	1	0	0	LikelyPathogenic	PS3_moderate; PM2_moderate; PM3_supporting; PP4_supporting	None	.	Minigene assay: mutation result in exon skipping, Co-immunoprecipitation and immunoblotting assays	.	.	.
MEIOB	35172124	P0074	Azoospermia	MeiA	negative	NM_001163560.3:c.1118_1121del	NP_001157032.1:p.Phe373SerfsTer6	Homozygous	frameshift_variant	16:1839351-1839355	TTCT	-	-	-	-	-	-	#DIV/0!	0	0	Pathogenic	PVS1_very_strong; PM2_moderate; PM3_supporting; PP4_supporting	None	.	.	.	.	.
MEIOB	35991565	P3a	Azoospermia	na	na	NM_001163560.3:c.1072_1073del	NP_001157032.1:p.Met358ValfsTer12	Homozygous	frameshift_variant	16:1839399-1839401	AT	-	-	-	23	-	-	1	0.0001089	0.0001929	Pathogenic	PVS1_very_strong; PM2_moderate; PM3_supporting	no TESE outcome	.	.	.	.	.
MEIOB	30838384	PS1	Azoospermia	Complete SCA sp-	negative	NM_001163560.3:c.1098del	NP_001157032.1:p.Leu367TrpfsTer13	Homozygous	frameshift_variant	16:1839374-1839375	C	-	-	-	-	-	-	#DIV/0!	0	0	Pathogenic	PVS1_very_strong; PS4_supporting; PM2_moderate; PM3_supporting; PP4_supporting	None	.	.	30838384	.	.
MLH3	32469048	NOA253	Azoospermia	MeiA	NA	NM_001040108.2:c.615del	NP_001035197.1:p.Asp206ThrfsTer18	Homozygous	frameshift_variant	14:75049040-75049041	A	-	-	-	-	-	-	#DIV/0!	0.0007068	0	Pathogenic	PVS1_very_strong; PM2_moderate; PM3_supporting	no TESE outcome	.	.	.	.	.
MLH3	33517345	NA2	severe oligozoospermia	na	positive	NM_001040108.2:c.3633del	NP_001035197.1:p.Asn1211LysfsTer49	Homozygous	frameshift_variant	14:75038349-75038350	T	-	-	-	-	-	-	#DIV/0!	0	0	Pathogenic	PVS1_very_strong; PM2_moderate; PM3_supporting	None	.	.	.	.	.
MSH4	34755185	AMC-01	Azoospermia	SCA	negative	NM_002440.4:c.2198C>A	NP_002431.2:p.Ser733Ter	Homozygous	stop_gained	1:75889341-75889341	C	A	-	-	43	-	A	1	0.000117	0.0003529	Pathogenic	PVS1_very_strong; PM2_moderate; PM3_supporting; PP4_supporting	None	.	.	.	.	.
MSH4	33448284	case99	Azoospermia	Complete SCA sp-	negative	NM_002440.4:c.2261C>T	NP_002431.2:p.Ser754Leu	Homozygous	missense_variant	1:75890730-75890730	C	T	deleterious(0)	probably_damaging(0.999)	29	M	D	0.9	0.0001247	7.361e-05	LikelyPathogenic	PS4_supporting; PM1_moderate; PM2_moderate; PM3_supporting; PP1_supporting; PP3_supporting; PP4_supporting; BP1_supporting	None	.	.	Clinvar submission	MutS domain V (PF00488)	.
MSH4	33437391	F1 II-1	Azoospermia	MeiA	negative	NM_002440.4:c.1552C>T	NP_002431.2:p.Gln518Ter	Homozygous	stop_gained	1:75879003-75879003	C	T	-	-	47	-	A	1	0	0	Pathogenic	PVS1_very_strong; PS3_supporting; PM2_moderate; PM3_supporting; PP4_supporting	None	.	Immunohistochemistry and qPCR: levels of MSH4 were significantly decreased (33437391)	.	.	.
MSH4	38175272	II-1b	Azoospermia	Complete SCA sp-	negative	NM_002440.4:c.118C>T	NP_002431.2:p.Gln40Ter	Homozygous	stop_gained	1:75797103-75797103	C	T	-	-	32	-	A	1	0	0	Pathogenic	PVS1_very_strong; PM2_moderate; PM3_supporting; PP1_supporting; PP4_supporting	None	.	.	.	.	.
MSH4	32741963	M1916	Azoospermia	na	negative	NM_002440.4:c.2261C>T	NP_002431.2:p.Ser754Leu	Homozygous	missense_variant	1:75890730-75890730	C	T	deleterious(0)	probably_damaging(0.999)	29	M	D	0.9	0.0001247	7.361e-05	Pathogenic	PS1_strong; PS4_moderate; PM1_moderate; PM2_moderate; PM3_supporting; PP3_supporting	None	Clinvar (https://www.ncbi.nlm.nih.gov/clinvar/)	.	33448284 and Clinvar (https://www.ncbi.nlm.nih.gov/clinvar/)	MutS domain V (PF00488)	.
MSH4	34755185	M2047	Azoospermia	SCA	negative	NM_002440.4:c.1453C>T	NP_002431.2:p.Gln485Ter	Compound Heterozygous	stop_gained	1:75878231-75878231	C	T	-	-	40	-	A	1	0	0	Pathogenic	PVS1_very_strong; PM2_moderate; PM3_moderate; PP4_supporting	None	.	.	.	.	.
MSH4	34755185	M2047	Azoospermia	SCA	negative	NM_002440.4:c.1686del	NP_002431.2:p.Val563Ter	Compound Heterozygous	frameshift_variant	1:75880057-75880058	A	-	-	-	-	-	-	#DIV/0!	0	0	Pathogenic	PVS1_very_strong; PM2_moderate; PM3_moderate; PP4_supporting	None	.	.	.	.	.
MSH4	35090489	P21504	Azoospermia	SCA	negative	NM_002440.4:c.2222_2225del	NP_002431.2:p.Lys741ArgfsTer2	Homozygous	frameshift_variant,splice_region_variant	1:75889364-75889368	AAGA	-	-	-	-	-	-	#DIV/0!	0	0	Pathogenic	PVS1_very_strong; PS4_supporting; PM2_moderate; PM3_supporting; PP4_supporting	None	.	.	Clinvar submission	.	.
MSH4	35090489	P9359	Azoospermia	SCA	negative	NM_002440.4:c.805_812del	NP_002431.2:p.Val269GlnfsTer16	Homozygous	frameshift_variant	1:75815125-75815133	GTTCAGTC	-	-	-	-	-	-	#DIV/0!	0	0	Pathogenic	PVS1_very_strong; PM2_moderate; PM3_supporting; PP4_supporting	None	.	.	.	.	.
MSH4	35090489	P9517	Azoospermia	SCA	negative	NM_002440.4:c.1950G>A	NP_002431.2:p.Trp650Ter	Compound Heterozygous	stop_gained	1:75883664-75883664	G	A	-	-	43	-	A	1	1.76e-05	0	Pathogenic	PVS1_very_strong; PM2_moderate; PM3_moderate; PP1_supporting; PP4_supporting	None	.	.	.	.	.
MSH4	35090489	P9517	Azoospermia	SCA	negative	NM_002440.4:c.2179del	NP_002431.2:p.Asp727MetfsTer11	Compound Heterozygous	frameshift_variant	1:75889321-75889322	G	-	-	-	-	-	-	#DIV/0!	0	0	Pathogenic	PVS1_very_strong; PM2_moderate; PM3_moderate; PP1_supporting; PP4_supporting	None	.	.	.	.	.
MSH4	35090489	P9540	Azoospermia	SCA	negative	NM_002440.4:c.244G>A	NP_002431.2:p.Gly82Ser	Compound Heterozygous	missense_variant,splice_region_variant	1:75797229-75797229	G	A	tolerated_low_confidence(0.23)	benign(0.001)	24.6	L	D	0.45	0	0	VUS	PM1_supporting; PM2_moderate; PM3_moderate; PP4_supporting; BP1_supporting; BP4_supporting	c.het with VUS	.	.	.	.	.
MSH4	35090489	P9540	Azoospermia	SCA	negative	NM_002440.4:c.671del	NP_002431.2:p.Leu224CysfsTer4	Compound Heterozygous	frameshift_variant	1:75810778-75810779	T	-	-	-	-	-	-	#DIV/0!	0	0	Pathogenic	PVS1_very_strong; PM2_moderate; PM3_moderate; PP4_supporting	c.het with VUS	.	.	.	.	.
MSL3	35809576	M1609	Azoospermia	NA	NA	NM_078629.4:c.1180G>A	NP_523353.2:p.Val394Met	Hemizygous	missense_variant	X:11768581-11768581	G	A	deleterious(0.02)	probably_damaging(0.999)	24.8	.,M,.,.,.,.,.,.,.,.,.,.,.,.,.	D,D,D,D	0.9	0	0	LikelyPathogenic	PM1_moderate; PM2_moderate; PP2_supporting; PP3_supporting	no TESE outcome	.	.	.	MRG (PF05712)	.
NANOS2	29790874	NOA004	Azoospermia	SCOS	na	NM_001029861.3:c.208G>A	NP_001025032.1:p.Gly70Arg	Homozygous	missense_variant	19:45914486-45914486	C	T	deleterious(0)	probably_damaging(1)	26.1	M	D	0.9	0.000294	0.0001176	VUS	PM2_moderate; PM3_supporting; PP3_supporting; PP4_supporting	no TESE outcome, variant is not pathogenic	.	.	.	.	.
PASD1	35809576	GEMINI-245	Azoospermia	NA	NA	NM_173493.3:c.1501_1513del	NP_775764.2:p.Gln501SerfsTer68	Hemizygous	frameshift_variant	X:151672245-151672258	CAACAGCTGAGAG	-	-	-	-	-	-	#DIV/0!	0	0	Pathogenic	PVS1_very_strong; PM2_moderate	no TESE outcome	.	.	.	.	.
PASD1	35809576	M1107	Azoospermia	SCO	na	NM_173493.3:c.1022_1030del	NP_775764.2:p.Val341_Pro343del	Hemizygous	inframe_deletion	X:151664298-151664307	TGGATCCAG	-	-	-	-	-	-	#DIV/0!	0	0	VUS	PM1_supporting; PM2_moderate; PM4_moderate;	no TESE outcome, variant is not pathogenic	.	.	.	.	.
PASD1	35809576	M2527	Cryptozoospermia	NA	positive	NM_173493.3:c.512dup	NP_775764.2:p.Asn172LysfsTer21	Hemizygous	frameshift_variant	X:151623027-151623027	-	TG	-	-	-	-	-	#DIV/0!	0	0	Pathogenic	PVS1_very_strong; PS4_supporting; PM2_moderate	None	.	.	35809576	.	.
PASD1	35809576	M2664	Cryptozoospermia	NA	positive	NM_173493.3:c.512dup	NP_775764.2:p.Asn172LysfsTer21	Hemizygous	frameshift_variant	X:151623027-151623027	-	TG	-	-	-	-	-	#DIV/0!	0	0	Pathogenic	PVS1_very_strong; PS4_supporting; PM2_moderate	None	.	.	35809576	.	.
PASD1	35809576	MI_Proband00610	Azoospermia	NA	NA	NM_173493.3:c.1491_1494del	NP_775764.2:p.Glu498SerfsTer5	Hemizygous	frameshift_variant	X:151672235-151672239	GGAG	-	-	-	-	-	-	#DIV/0!	0.0003683	0.0004429	Pathogenic	PVS1_very_strong; PS4_supporting; PM2_moderate	no TESE outcome	.	.	35809576	.	.
PASD1	35809576	MI_Proband02043	Azoospermia	NA	NA	NM_173493.3:c.1491_1494del	NP_775764.2:p.Glu498SerfsTer5	Hemizygous	frameshift_variant	X:151672235-151672239	GGAG	-	-	-	-	-	-	#DIV/0!	0.0003683	0.0004429	Pathogenic	PVS1_very_strong; PS4_supporting; PM2_moderate	no TESE outcome	.	.	35809576	.	.
PSMC3IP	35413094	P7	Azoospermia	SCA	negative	NM_016556.4:c.334del	NP_057640.1:p.Ala112LeufsTer10	Homozygous	frameshift_variant	17:42574101-42574102	G	-	-	-	-	-	-	#DIV/0!	0	0	Pathogenic	PVS1_very_strong; PM2_moderate; PM3_supporting	None	.	.	.	.	.
PSMC3IP	29240891	NA4	Azoospermia	na	na	NM_016556.4:c.489C>G	NP_057640.1:p.Tyr163Ter	Homozygous	stop_gained	17:42573359-42573359	C	G	-	-	40	.,.,.,.	A,A,A,A	1	0	1.47e-05	Pathogenic	PVS1_very_strong; PM2_moderate; PM3_supporting; PP1_supporting	no TESE outcome	.	.	.	.	.
RAD21L1	35690514	M2375	Azoospermia	MeiA	negative	NM_001384355.1:c.85A>T	NP_001371284.1:p.Lys29Ter	Homozygous	stop_gained	20:1228538-1228538	A	T	-	-	37	.,.,.	A,A,A	1	0	0	Pathogenic	PVS1_very_strong; PM2_moderate; PM3_supporting; PP4_supporting	None	.	.	.	.	.
RBBP7	35809576	GEMINI-815	Azoospermia	SCO	negative	NM_002893.4:c.141G>T	NP_002884.1:p.Gln47His	Hemizygous	missense_variant	X:16869096-16869096	C	A	deleterious_low_confidence(0)	probably_damaging(0.998)	25.9	M,.,.,.	D,D,D	0.9	0	0	VUS	PM2_moderate; PP2_supporting; PP3_supporting; PP4_supporting	variant is not pathogenic	.	.	.	.	.
RBBP7	35809576	M1527	Azoospermia	NA	na	NM_002893.4:c.139C>A	NP_002884.1:p.Gln47Lys	Hemizygous	missense_variant	X:16869098-16869098	G	T	deleterious_low_confidence(0)	probably_damaging(0.995)	29	H,.,.,.	D,D,D	1	0	0	VUS	PM2_moderate; PP2_supporting; PP3_supporting	no TESE outcome, variant is not pathogenic	.	.	.	.	.
RBBP7	35809576	M2068	Azoospermia	NA	na	NM_002893.4:c.75_77del	NP_002884.1:p.Lys25del	Hemizygous	inframe_deletion	X:16869159-16869162	GAA	-	-	-	-	-	-	#DIV/0!	0	0	VUS	PM1_moderate; PM2_moderate; PM4_supporting;	no TESE outcome, variant is not pathogenic	.	.	.	Histone-binding protein RBBP4 or subunit C of CAF1 complex (PF12265)	.
RBBP7	35809576	M2204	Azoospermia	SCO	negative	NM_002893.4:c.1118_1119insAGGAAA	NP_002884.1:p.Thr373_Ala374insGlyAsn	Hemizygous	inframe_insertion	X:16845918-16845918	-	ATTTCCT	-	-	-	-	-	#DIV/0!	0	0	LikelyPathogenic	PM1_moderate; PM2_moderate; PM4_moderate; PP4_supporting	None	.	.	.	WD domain, G-beta repeat (PF00400)	.
RBBP7	35809576	M2379	Azoospermia	NA	na	NM_002893.4:c.321del	NP_002884.1:p.Phe107LeufsTer4	Hemizygous	frameshift_variant	X:16858835-16858836	T	-	-	-	-	-	-	#DIV/0!	0	0	Pathogenic	PVS1_very_strong; PM2_moderate	no TESE outcome	.	.	.	.	.
RBBP7	35809576	M2813	Azoospermia	NA	na	NM_002893.4:c.244C>T	NP_002884.1:p.Arg82Ter	Hemizygous	stop_gained	X:16863018-16863018	G	A	-	-	36	.,.,.,.,.	A,A,A	1	0	0	Pathogenic	PVS1_very_strong; PM2_moderate	no TESE outcome	.	.	.	.	.
RBBP7	35809576	MI_0047P	Azoospermia	NA	na	NM_002893.4:c.853G>A	NP_002884.1:p.Glu285Lys	Hemizygous	missense_variant	X:16852781-16852781	C	T	deleterious_low_confidence(0)	possibly_damaging(0.486)	26.5	N,.,.,.,.	D,D,D	0.7	0	0	LikelyPathogenic	PM1_moderate; PM2_moderate; PP2_supporting; PP3_supporting	no TESE outcome	.	.	.	WD domain, G-beta repeat (PF00400)	.
RBBP7	37843278	NA5	Azoospermia	SGA	negative	NM_002893.4:c.1200dup	NP_002884.1:p.Trp401MetfsTer5	Hemizygous	frameshift_variant	X:16845837-16845837	-	A	-	-	-	-	-	#DIV/0!	0	0	Pathogenic	PVS1_very_strong; PM2_moderate; PP1_supporting; PP4_supporting	None	.	.	.	.	.
SCML1	31916079	case 89	Azoospermia	SCA	negative	NC_000023.11:g.17391104_18112131del	.	Hemizygous	Complete gene deletion	.	.		.	.	.	.	.	#DIV/0!	0	0	Pathogenic	PVS1_very_strong; PM2_moderate; PP4_supporting	None	.	.	.	.	.
SCML1	35809576	GEMINI-194	Azoospermia	Maturation Arrest	negative	NM_001037540.3:c.887C>T	NP_001032629.1:p.Thr296Met	Hemizygous	missense_variant	X:17753289-17753289	C	T	deleterious(0.02)	probably_damaging(0.996)	10.08	.,.,M,.	N,N,N,N	0.5	0	0	VUS	PM1_moderate; PM2_moderate; PP2_supporting	variant is not pathogenic	.	.	.	SAM domain (Sterile alpha motif) (PF00536)	.
SCML1	35809576	GEMINI-196	Azoospermia	NA	na	NM_001037540.3:c.496C>T	NP_001032629.1:p.Arg166Ter	Hemizygous	stop_gained	X:17750086-17750086	C	T	-	-	22.6	.,.,.,.,.	A,A,A,A	1	0	0	Pathogenic	PVS1_very_strong; PM2_moderate	no TESE outcome	.	.	.	.	.
SCML1	35809576	M1810	Azoospermia	NA	na	NM_001037540.3:c.859dup	NP_001032629.1:p.Ile287AsnfsTer2	Hemizygous	frameshift_variant,splice_region_variant	X:17753258-17753258	-	GA	-	-	-	-	-	#DIV/0!	0	0	LikelyPathogenic	PVS1_strong; PM2_moderate	no TESE outcome	.	.	.	.	.
SHOC1	35485979	F1:II-2	Azoospermia	Complete SCA sp-	negative	NM_001378211.1:c.232_233del	NP_001365140.1:p.Phe78LeufsTer7	Homozygous	frameshift_variant	9:111780953-111780955	TT	-	-	-	-	-	-	#DIV/0!	0	0	Pathogenic	PVS1_very_strong; PS4_supporting; PM2_moderate; PM3_supporting; PP4_supporting	None	.	.	32900840	.	.
SHOC1	35485979	F3:II-1c	Azoospermia	Complete SCA sp-	negative	NM_001378211.1:c.2170G>A	NP_001365140.1:p.Ala724Thr	Compound Heterozygous	missense_variant	9:111718250-111718250	C	T	deleterious(0)	possibly_damaging(0.842)	24.1	.,.,.	D,D,D,D	0.875	0.000238	0.0001924	VUS	PM2_moderate; PM3_moderate; PP3_supporting; PP4_supporting; BP1_supporting	c.het with VUS	.	.	.	.	.
SHOC1	35485979	F3:II-1c	Azoospermia	Complete SCA sp-	negative	NM_001378211.1:c.4466G>A	NP_001365140.1:p.Arg1489His	Compound Heterozygous	missense_variant	9:111686831-111686831	C	T	deleterious(0)	probably_damaging(0.997)	25.6	.,.,.,.	D,D,D,D	1	0.001033	0.0004139	LikelyPathogenic	PM2_moderate; PM3_moderate; PP3_supporting; PP4_supporting	c.het with VUS	.	.	.	.	.
SHOC1	36572685	GEMINI-377	Azoospermia	MeiA	negative	NM_001378211.1:c.1277_1278del	NP_001365140.1:p.Glu426ValfsTer25	Homozygous	frameshift_variant	9:111738418-111738420	AG	-	-	-	-	-	-	#DIV/0!	0	0	Pathogenic	PVS1_very_strong; PM2_moderate; PM3_supporting; PP4_supporting	None	.	.	.	.	.
SHOC1	32900840	Individual	Azoospermia	Complete SCA sp-	negative	NM_001378211.1:c.1464del	NP_001365140.1:p.Asp488GlufsTer50	Homozygous	frameshift_variant	9:111728002-111728003	T	-	-	-	-	-	-	#DIV/0!	0	0	Pathogenic	PVS1_very_strong; PS3_supporting; PM2_moderate; PM3_supporting; PP4_supporting	None	.	Meiotic spread (32900840)	.	.	.
SHOC1	35690514	M1457	Azoospermia	na	na	NM_001378211.1:c.1037G>A	NP_001365140.1:p.Arg346His	Compound Heterozygous	missense_variant	9:111746276-111746276	C	T	tolerated(0.21)	benign(0)	9.535	.,.,.,.,.	N,N,N,N,N	0	8.804e-05	5.879e-05	VUS	PM2_moderate; PM3_moderate; BP1_supporting; BP4_supporting	no TESE outcome, variant is not pathogenic	.	.	.	.	.
SHOC1	35690514	M1457	Azoospermia	na	na	NM_001378211.1:c.3965G>A	NP_001365140.1:p.Arg1322His	Compound Heterozygous	missense_variant	9:111692012-111692012	C	T	deleterious(0.05)	benign(0)	9.212	.,.,.,.	N,N,N,N	0.25	0.002712	0.002361	VUS	PM2_moderate; PM3_moderate; BP1_supporting; BP4_supporting	no TESE outcome, variant is not pathogenic	.	.	.	.	.
SHOC1	32741963	M2012	Azoospermia	na	na	NM_001378211.1:c.1085_1086del	NP_001365140.1:p.Leu362SerfsTer4	Homozygous	frameshift_variant	9:111741563-111741565	TG	-	-	-	-	-	-	#DIV/0!	0	0	Pathogenic	PVS1_very_strong; PM2_moderate; PM3_supporting	no TESE outcome	.	.	.	.	.
SHOC1	32741963	M2046	Azoospermia	Complete SCA sp-	negative	NM_001378211.1:c.1137_1140del	NP_001365140.1:p.Glu379AspfsTer6	Compound Heterozygous	frameshift_variant	9:111741509-111741513	AAGA	-	-	-	-	-	-	#DIV/0!	6.172e-05	0	Pathogenic	PVS1_very_strong; PM2_moderate; PM3_moderate; PP4_supporting	None	.	.	.	.	.
SHOC1	32741963	M2046	Azoospermia	Complete SCA sp-	negative	NM_001378211.1:c.1543del	NP_001365140.1:p.Ser515LeufsTer23	Compound Heterozygous	frameshift_variant	9:111727923-111727924	T	-	-	-	-	-	-	#DIV/0!	0	0	Pathogenic	PVS1_very_strong; PM2_moderate; PM3_moderate; PP4_supporting	None	.	.	.	.	.
SHOC1	32741963	M2046	Azoospermia	Complete SCA sp-	negative	NM_001378211.1:c.1539T>A	NP_001365140.1:p.Cys513Ter	Compound Heterozygous	stop_gained	9:111727928-111727928	A	T	-	-	36	.,.,.,.	A,A,A,A	1	0	0	Pathogenic	PVS1_very_strong; PM2_moderate; PM3_moderate; PP4_supporting	None	.	.	.	.	.
SHOC1	35690514	M2301	Azoospermia	na	na	NM_001378211.1:c.524T>C	NP_001365140.1:p.Leu175Pro	Homozygous	missense_variant	9:111758767-111758767	A	G	deleterious(0.01)	possibly_damaging(0.756)	24.1	.,.,.,.,.	D,D,D,D,D	0.875	0	0	VUS	PM2_moderate; PM3_supporting; PP3_supporting; BP1_supporting	no TESE outcome, variant is not pathogenic	.	.	.	.	.
SHOC1	32900840	Proband1	Azoospermia	Complete SCA sp-	negative	NM_001378211.1:c.1582G>T	NP_001365140.1:p.Glu528Ter	Compound Heterozygous	stop_gained	9:111727885-111727885	C	A	-	-	35	.,.,.,.	A,A,A,A	1	5.841e-05	0	Pathogenic	PVS1_very_strong; PM2_moderate; PM3_moderate; PP1_supporting; PP4_supporting	None	.	.	.	.	.
SHOC1	32900840	Proband1	Azoospermia	Complete SCA sp-	negative	NM_001378211.1:c.233del	NP_001365140.1:p.Phe78SerfsTer16	Compound Heterozygous	frameshift_variant	9:111780953-111780954	T	-	-	-	-	-	-	#DIV/0!	0	0	Pathogenic	PVS1_very_strong; PS3_supporting; PS4_supporting; PM2_moderate; PM3_moderate; PP1_supporting; PP4_supporting	None	.	Meiotic spread (32900840)	35485979	.	.
SHOC1	32900840	Proband2	Azoospermia	Complete SCA sp-	negative	NM_001378211.1:c.1195del	NP_001365140.1:p.His399ThrfsTer9	Homozygous	frameshift_variant	9:111738501-111738502	C	-	-	-	-	-	-	#DIV/0!	0	0	Pathogenic	PVS1_very_strong; PS3_supporting; PM2_moderate; PM3_supporting; PP1_supporting; PP4_supporting	None	.	Meiotic spread (32900840)	.	.	.
SOX8	35690514	M1579	Azoospermia	Spermatid arrest	positive	NM_014587.5:c.788A>T	NP_055402.2:p.Asn263Ile	Heterozygous	missense_variant	16:984833-984833	A	T	deleterious(0.02)	possibly_damaging(0.671)	26.1	M	D	0.8	0.0003138	0.0004785	VUS	PM1_supporting; PM2_moderate; PP3_supporting	variant is not pathogenic	.	.	.	.	.
SOX8	35690514	M1645	Azoospermia	na	na	NM_014587.5:c.1163C>T	NP_055402.2:p.Ala388Val	Heterozygous	missense_variant	16:985208-985208	C	T	deleterious(0.02)	benign(0.143)	18.83	M	D	0.5	0.0002051	0.0001764	VUS	PM2_moderate	no TESE outcome, variant is not pathogenic	.	.	.	.	.
SOX8	35690514	M2121	Cryptozoospermia	na	positive	NM_014587.5:c.1282G>T	NP_055402.2:p.Ala428Ser	Heterozygous	missense_variant	16:985327-985327	G	T	tolerated(1)	benign(0.006)	7.386	N	N	0	0.0001911	0.0001323	VUS	PM2_moderate; BP4_supporting; BP6_supporting	variant is not pathogenic	.	.	.	.	.
SOX8	35690514	M2403	Azoospermia	na	na	NM_014587.5:c.32C>A	NP_055402.2:p.Pro11Gln	Heterozygous	missense_variant	16:981954-981954	C	A	tolerated(0.48)	benign(0.084)	20.1	L	N	0.25	0	4.851e-05	VUS	PM1_supporting; PM2_moderate; BP4_supporting	no TESE outcome, variant is not pathogenic	.	.	.	.	.
SOX8	35690514	M2406	Azoospermia	na	na	NM_014587.5:c.725C>T	NP_055402.2:p.Pro242Leu	Heterozygous	missense_variant	16:984770-984770	C	T	tolerated(0.53)	benign(0.001)	10.11	N	N	0	0.0008932	0.003143	VUS	PM2_moderate; BP4_supporting	no TESE outcome, variant is not pathogenic	.	.	.	.	.
STAG3	36572685	case 88 (=GEMINI-648)	Azoospermia	na	na	NM_001282717.2:c.2817del	NP_001269646.1:p.Leu940CysfsTer9	Homozygous	frameshift_variant	7:100204640-100204641	G	-	-	-	33	-	-	1	3.519e-05	5.878e-05	Pathogenic	PVS1_very_strong; PM2_moderate; PM3_supporting	no TESE outcome	.	.	.	.	.
STAG3	32634216	II-1c	Azoospermia	SCA	negative	NM_001282717.2:c.962G>A	NP_001269646.1:p.Arg321His	Homozygous	missense_variant	7:100197176-100197176	G	A	deleterious(0)	benign(0.178)	25.4	M,.,.,.,M	D,D,D	0.7	0	0	LikelyPathogenic	PS3_supporting; PM2_moderate; PM3_supporting; PP1_supporting; PP3_supporting; PP4_supporting; BP1_supporting	None	.	Immunohistochemistry: aberrant STAG3 expression in testicular tissue (32634216)	.	.	.
STAG3	35176428	III-1	Azoospermia	SCA	negative	NM_001282717.2:c.1953_1955del	NP_001269646.1:p.Leu652del	Homozygous	inframe_deletion	7:100200860-100200863	GCT	-	-	-	-	-	-	#DIV/0!	0	0	LikelyPathogenic	PM1_supporting; PM2_moderate; PM3_supporting; PM4_supporting; PP1_supporting; PP4_supporting	None	.	.	.	.	.
STAG3	35176428	III-1	Azoospermia	SCA	negative	NM_001282717.2:c.1942G>A	NP_001269646.1:p.Ala648Thr	Homozygous	missense_variant	7:100200850-100200850	G	A	tolerated(1)	possibly_damaging(0.647)	15.91	N,.,.,.,N	D,N,N,N	0.3	0	0	VUS	PM2_moderate; PM3_supporting; PP1_supporting; PP4_supporting; BP1_supporting; BP4_supporting	variant is not pathogenic	.	.	.	.	.
SYCE1	33728612	A5181	Azoospermia	Complete SCA sp-	negative	NC_000010.10:g(133467968-133554847)_(133565583_133625099)del	.	Homozygous	Complete gene deletion	.	.		.	.	.	.	.	#DIV/0!	0	0	Pathogenic	PVS1_very_strong; PS3_moderate; PS4_moderate; PM2_moderate; PM3_supporting; PP4_supporting	None	.	Knock-out of Syce1 in mice results in complete loss of tripartite SC structure and defects in gametogenesis (19247432).	35690514, 36041235, 35718780, 30478911	.	.
SYCE1	31916078	AZO-III-13	Azoospermia	na	negative	NM_001143764.3:c.375-2del	-	Homozygous	splice_acceptor_variant	10:133557157-133557158	A	-	-	-	-	-	-	#DIV/0!	0	0	Pathogenic	PVS1_very_strong; PM2_moderate; PM3_supporting; PP1_supporting	None	.	.	.	.	.
SYCE1	34718620	case 86	Azoospermia	SCA	negative	NM_001143764.3:c.271+2T>C	-	Homozygous	splice_donor_variant	10:133558875-133558875	A	G	-	-	30	-	-	1	0	0	Pathogenic	PVS1_very_strong; PS3_supporting; PM2_moderate; PM3_supporting; PP4_supporting	None	.	Minigene assay: mutation result in exon 4 skipping (34718620)	.	.	.
SYCE1	35023261	case 87	Azoospermia	Complete SCA sp-	negative	NM_001143764.3:c.689_690del	NP_001137236.1:p.Phe230SerfsTer21	Homozygous	frameshift_variant	10:133555808-133555810	TT	-	-	-	-	-	-	#DIV/0!	0.0001088	2.412e-05	Pathogenic	PVS1_very_strong; PS3_moderate; PS4_moderate; PM2_moderate; PM3_supporting; PP4_supporting	None	.	WB on blood cells: SYCE1 protein size and expression was significantly reduced. Immunohistochemistry on testis: nuclear localization of SYCE1 was abnormal in the NOA patient, migrating from the nucleus to the cytoplasm. In vitro (human 293T cell line) experiments: expression reduced + localization altered + molecular weight decreased (35023261)	35366911, 35718780	.	.
SYCE1	25899990	II-2	Azoospermia	Maturation Arrest	negative	NM_001143764.3:c.197-2A>G	-	Homozygous	splice_acceptor_variant	10:133558953-133558953	T	C	-	-	33	-	-	1	3.037e-05	0	Pathogenic	PVS1_very_strong; PM2_moderate; PM3_supporting; PP1_supporting; PP4_supporting	None	.	.	.	.	.
SYCE1	35690514	M1369	Azoospermia	SCA	negative	NC_000010.10:g(133467968-133554847)_(133565583_133625099)del	.	Homozygous	Complete gene deletion	.	.		.	.	.	.	.	#DIV/0!	0	0	Pathogenic	PVS1_very_strong; PS3_moderate; PS4_moderate; PM2_moderate; PM3_supporting; PP4_supporting	None	.	Knock-out of Syce1 in mice results in complete loss of tripartite SC structure and defects in gametogenesis (19247432).	33728612, 36041235, 35690514, 35718780, 30478911	.	.
SYCE1	35690514	M1633	Azoospermia	MeiA (with occasional round spermatids)	na	NC_000010.10:g(133467968-133554847)_(133565583_133625099)del	.	Homozygous	Complete gene deletion	.	.		.	.	.	.	.	#DIV/0!	0	0	Pathogenic	PVS1_very_strong; PS3_moderate; PS4_moderate; PM2_moderate; PM3_supporting; PP4_supporting	no TESE outcome	.	Knock-out of Syce1 in mice results in complete loss of tripartite SC structure and defects in gametogenesis (19247432).	33728612, 36041235, 35690514, 35718780, 30478911	.	.
SYCE1	36041235	M2681	Azoospermia	SCO	negative	NC_000010.10:g(133467968-133554847)_(133565583_133625099)del	.	Compound Heterozygous	Complete gene deletion	.	.		.	.	.	.	.	#DIV/0!	0	0	Pathogenic	PVS1_very_strong; PS3_moderate; PS4_moderate; PM2_moderate; PM3_moderate	none	.	Knock-out of Syce1 in mice results in complete loss of tripartite SC structure and defects in gametogenesis (19247432).	33728612, 35690514, 36041235, 35718780, 30478911	.	.
SYCE1	36041235	M2681	Azoospermia	SCO	negative	NM_001143764.3:c.538C>T	NP_001137236.1:p.Arg180Trp	Compound Heterozygous	missense_variant	10:133556038-133556038	G	A	deleterious(0)	possibly_damaging(0.644)	26.8	.,.,L	N,N,N,N,D	0.75	5.784e-05	8.819e-05	LikelyPathogenic	PM1_moderate; PM2_moderate; PM3_moderate; PP3_supporting; BP1_supporting	none	.	.	.	Synaptonemal complex central element protein 1 (PF15233)	.
SYCE1	36041235	M3187	Azoospermia	MeiA	negative	NC_000010.10:g(133467968-133554847)_(133565583_133625099)del	.	Homozygous	Complete gene deletion	.	.		.	.	.	.	.	#DIV/0!	0	0	Pathogenic	PVS1_very_strong; PS3_moderate; PS4_moderate; PM2_moderate; PM3_supporting; PP4_supporting	None	.	Knock-out of Syce1 in mice results in complete loss of tripartite SC structure and defects in gametogenesis (19247432).	33728612, 35690514, 36041235, 35718780, 30478911	.	.
SYCE1	35366911	NOA51	Azoospermia	Maturation Arrest	negative	NM_001143764.3:c.689_690del	NP_001137236.1:p.Phe230SerfsTer21	Homozygous	frameshift_variant	10:133555808-133555810	TT	-	-	-	-	-	-	#DIV/0!	0.0001088	2.412e-05	Pathogenic	PVS1_very_strong; PS3_moderate; PS4_moderate; PM2_moderate; PM3_supporting; PP4_supporting	None	.	Western Blot on blood cells: SYCE1 protein size and expression was significantly reduced. Immunohistochemistry on testis: nuclear localization of SYCE1 was abnormal in the NOA patient, migrating from the nucleus to the cytoplasm. In vitro (human 293T cell line) experiments: expression reduced + localization altered + molecular weight decreased (35023261)	35023261, 35718780	.	.
SYCE1	35718780	P10377	Azoospermia	MeiA	negative	NC_000010.10:g(133467968-133554847)_(133565583_133625099)del	.	Homozygous	Complete gene deletion	.	.		.	.	.	.	.	#DIV/0!	0	0	Pathogenic	PVS1_very_strong; PS3_moderate; PS4_moderate; PM2_moderate; PM3_supporting; PP4_supporting	None	.	Knock-out of Syce1 in mice results in complete loss of tripartite SC structure and defects in gametogenesis (19247432).	33728612, 36041235, 35690514, 35718780, 30478911	.	.
SYCE1	35718780	P6326	Azoospermia	MeiA	negative	NM_001143764.3:c.689_690del	NP_001137236.1:p.Phe230SerfsTer21	Compound Heterozygous	frameshift_variant	10:133555808-133555810	TT	-	-	-	-	-	-	#DIV/0!	0.0001088	2.412e-05	Pathogenic	PVS1_very_strong; PS3_moderate; PS4_moderate; PM2_moderate; PM3_moderate; PP4_supporting	None	.	Western Blot on blood cells: SYCE1 protein size and expression was significantly reduced. Immunohistochemistry on testis: nuclear localization of SYCE1 was abnormal in the NOA patient, migrating from the nucleus to the cytoplasm. In vitro (human 293T cell line) experiments: expression reduced + localization altered + molecular weight decreased (35023261)	35023261, 35366911	.	.
SYCE1	35718780	P6326	Azoospermia	MeiA	negative	NC_000010.10:g(133467968-133554847)_(133565583_133625099)del	.	Compound Heterozygous	Complete gene deletion	.	.		.	.	.	.	.	#DIV/0!	0	0	Pathogenic	PVS1_very_strong; PS3_moderate; PS4_moderate; PM2_moderate; PM3_moderate; PP4_supporting	None	.	Knock-out of Syce1 in mice results in complete loss of tripartite SC structure and defects in gametogenesis (19247432).	33728612, 36041235, 35690514, 35718780, 30478911	.	.
SYCE1	30478911	SCOS 3	Azoospermia	SCO	negative	NC_000010.10:g(133467968-133554847)_(133565583_133625099)del	.	Homozygous	Complete gene deletion	.	.		.	.	.	.	.	#DIV/0!	0	0	Pathogenic	PVS1_very_strong; PS3_moderate; PS4_moderate; PM2_moderate; PM3_supporting	None	.	Knock-out of Syce1 in mice results in complete loss of tripartite SC structure and defects in gametogenesis (19247432).	33728612, 36041235, 35690514, 35718780	.	.
SYCP3	14643120	Arab	Azoospermia	Complete SCA sp-	negative	NM_001177949.2:c.643del	NP_001171420.1:p.Ile215LeufsTer2	Heterozygous	frameshift_variant	12:101729122-101729123	A	-	-	-	24.9	-	-	1	0.0003638	0.000193	Pathogenic	PVS1_very_strong; PS3_moderate; PS4_supporting; PM2_moderate; PP4_supporting	None	.	Cotransfection of truncated mouse Sycp3 (homologous to the human SYCP3-643delA) into NIH 3T3 cells: truncated mouse Sycp3 protein interferes with the self-assembly of the wild-type protein in a dose-dependent manner, consistent with a dominant-negative interference pattern. Self-interaction assay: truncated human SYCP3 with the 643delA mutation has little functional protein–protein interaction (1…	14643120	.	.
SYCP3	32242295	case 84	Azoospermia	SCO	negative	NM_001177949.2:c.241A>C	NP_001171420.1:p.Ile81Leu	Heterozygous	missense_variant	12:101735039-101735039	T	G	deleterious(0.01)	possibly_damaging(0.674)	24.4	M,M,M	D,D,D	0.8	0	0	VUS	PM1_supporting; PM2_moderate; PP3_supporting	variant is not pathogenic	.	.	.	.	.
SYCP3	32242295	case 85	Azoospermia	SCO	negative	NM_001177949.2:c.73T>C	NP_001171420.1:p.Tyr25His	Heterozygous	missense_variant	12:101737863-101737863	A	G	deleterious(0.03)	possibly_damaging(0.666)	19.44	M,M,M	N,N,N	0.4	8.79e-06	2.412e-05	VUS	PM2_moderate; BP4_supporting	variant is not pathogenic	.	.	.	.	.
SYCP3	38511217	Case16	Azoospermia	na	negative	NM_001177949.2:c.647T>C	NP_001171420.1:p.Met216Thr	Heterozygous	missense_variant	12:101729119-101729119	A	G	deleterious(0)	possibly_damaging(0.642)	25.2	M,M,M	D,D,D	0.8	0	0	VUS	PM1_moderate; PM2_moderate; PP3_supporting	variant is not pathogenic	.	.	.	Cor1/Xlr/Xmr conserved region (PF04803)	.
SYCP3	14643120	Hispanic	Azoospermia	Complete SCA sp-	negative	NM_001177949.2:c.643del	NP_001171420.1:p.Ile215LeufsTer2	Heterozygous	frameshift_variant	12:101729122-101729123	A	-	-	-	24.9	-	-	1	0.0003638	0.000193	Pathogenic	PVS1_very_strong; PS3_moderate; PS4_supporting; PM2_moderate; PP4_supporting	None	.	Cotransfection of truncated mouse Sycp3 (homologous to the human SYCP3-643delA) into NIH 3T3 cells: truncated mouse Sycp3 protein interferes with the self-assembly of the wild-type protein in a dose-dependent manner, consistent with a dominant-negative interference pattern. Self-interaction assay: truncated human SYCP3 with the 643delA mutation has little functional protein–protein interaction (1…	14643120	.	.
SYCP3	35690514	M2335	Azoospermia	CBAVD	positive	NM_001177949.2:c.157C>T	NP_001171420.1:p.Arg53Cys	Heterozygous	missense_variant	12:101737275-101737275	C	T	tolerated(0.2)	benign(0)	22.3	N,N,N	N,N,N	0.2	0.0001307	2.521e-05	VUS	PM1_supporting; PM2_moderate; BP4_supporting	variant is not pathogenic	.	.	.	.	.
SYCP3	35690514	M2373	Azoospermia	SCO	negative	NM_001177949.2:c.32A>T	NP_001171420.1:p.Lys11Ile	Heterozygous	missense_variant	12:101737904-101737904	A	T	deleterious(0)	unknown(0)	23.3	M,M,M	N,N,N	0.625	0.000167	0.000478	VUS	PM1_supporting; PM2_moderate	variant is not pathogenic	.	.	.	.	.
SYCP3	28801929	Patient178	Severe OA	na	positive	NM_001177949.2:c.524_527del	NP_001171420.1:p.Ile175AsnfsTer8	Heterozygous	frameshift_variant	12:101731592-101731596	TTAA	-	-	-	27.4	-	-	1	8.872e-06	4.823e-05	Pathogenic	PVS1_very_strong; PM2_moderate	None	.	.	.	.	.
TERB1	38277113	2104	Azoospermia	na	na	NM_001136505.2:c.626G>A	NP_001129977.1:p.Trp209Ter	Homozygous	stop_gained	16:66785860-66785860	G	A	-	-	36	.,.	A,A,A,A,A	1	0	0	Pathogenic	PVS1_very_strong; PM2_moderate; PM3_supporting; PP1_supporting	no TESE outcome	.	.	.	.	.
TERB1	32719396	19DG1792	Azoospermia	SCA	negative	NM_001136505.2:c.733G>A	NP_001129977.1:p.Gly245Arg	Homozygous	missense_variant	16:66778983-66778983	C	T	deleterious(0)	probably_damaging(1)	24.9	M,M	D,D,D,D,D	0.9	4.572e-05	8.82e-05	Pathogenic	PS1_strong; PS4_moderate; PM2_moderate; PM3_supporting; PP3_supporting; PP4_supporting	None	Clinvar (https://www.ncbi.nlm.nih.gov/clinvar/)	.	32719396, 35172124	.	.
TERB1	32719396	19DG1816	Azoospermia	SCO	negative	NM_001136505.2:c.733G>A	NP_001129977.1:p.Gly245Arg	Homozygous	missense_variant	16:66778983-66778983	C	T	deleterious(0)	probably_damaging(1)	24.9	M,M	D,D,D,D,D	0.9	4.572e-05	8.82e-05	Pathogenic	PS1_strong; PS4_moderate; PM2_moderate; PM3_supporting; PP3_supporting	None	Clinvar (https://www.ncbi.nlm.nih.gov/clinvar/)	.	32719396, 35172124	.	.
TERB1	33211200	Individual 2	Azoospermia	na	na	NM_001136505.2:c.977A>G	NP_001129977.1:p.Glu326Gly	Homozygous	missense_variant	16:66777211-66777211	T	C	deleterious(0)	probably_damaging(0.975)	29	M,M	D,D,D,D,D	0.9	0.0001638	0.0002619	VUS	PM1_supporting; PM2_moderate; PM3_supporting; PP3_supporting	no TESE outcome, variant is not pathogenic	.	.	.	.	.
TERB1	35690514	M2073	Azoospermia	SCA	negative	NM_001136505.2:c.1703C>G	NP_001129977.1:p.Ser568Ter	Homozygous	stop_gained	16:66767492-66767492	C	G	-	-	37	.,.	A,A,D,N,N	1	0	0	Pathogenic	PVS1_very_strong; PM2_moderate; PM3_supporting; PP4_supporting	None	.	.	.	.	.
TERB1	32741963	M468	Azoospermia	SCA sp-	negative	NM_001136505.2:c.236C>T	NP_001129977.1:p.Ala79Val	Homozygous	missense_variant	16:66790630-66790630	G	A	deleterious(0)	probably_damaging(0.996)	26.8	M,M,.	D,D,D,D,D	0.9	4.4e-05	1.471e-05	VUS	PM2_moderate; PM3_supporting; PP3_supporting; PP4_supporting	variant is not pathogenic	.	.	.	.	.
TERB1	35172124	P0145	Azoospermia	MeiA	negative	NM_001136505.2:c.733G>A	NP_001129977.1:p.Gly245Arg	Homozygous	missense_variant	16:66778983-66778983	C	T	deleterious(0)	probably_damaging(1)	24.9	M,M	D,D,D,D,D	0.9	4.572e-05	8.82e-05	LikelyPathogenic	PS4_moderate; PM2_moderate; PM3_supporting; PP3_supporting; PP4_supporting	None	.	.	32719396	.	.
TEX11	35849255	A12	Azoospermia	na	na	NC_000023.11:g.69956055_70045530del	.	Hemizygous	Partial Gene deletion (Exon 10-12)	.	.		.	.	.	.	.	#DIV/0!	0	0	Pathogenic	PVS1_very_strong; PM2_moderate	no TESE outcome	.	.	.	.	.
TEX11	33728612	A2153	Azoospermia	na	na	NM_031276.3:c.1246C>T	NP_112566.2:p.Gln416Ter	Hemizygous	stop_gained	X:70670511-70670511	G	A	-	-	33	.,.,.,.	A,A,A,A	1	0	0	Pathogenic	PVS1_very_strong; PM2_moderate	no TESE outcome	.	.	.	.	.
TEX11	33728612	A2799	Azoospermia	complete maturation arrest	negative	NM_031276.3:c.2240C>A	NP_112566.2:p.Ser747Ter	Hemizygous	stop_gained	X:70554701-70554701	G	T	-	-	35	.,.,.,.	A,A,A,A	1	0	0	Pathogenic	PVS1_very_strong; PM2_moderate; PP4_supporting	None	.	.	.	.	.
TEX11	33728612	A4999	Azoospermia	na	na	NM_031276.3:c.1337G>T	NP_112566.2:p.Arg446Met	Hemizygous	missense_variant	X:70670420-70670420	C	A	deleterious(0)	probably_damaging(0.972)	23.6	.,.,M,M	D,D,D,D	0.9	0	0	VUS	PM1_supporting; PM2_moderate; PP3_supporting; BP1_supporting	no TESE outcome, variant is not pathogenic	.	.	.	.	.
TEX11	33762476	case 83	Azoospermia	MeiA	negative	NM_031276.3:c.151_154del	NP_112566.2:p.Asp51PhefsTer8	Hemizygous	frameshift_variant	X:70879992-70879996	GACA	-	-	-	-	-	-	#DIV/0!	0	0	Pathogenic	PVS1_very_strong; PS3_moderate; PM2_moderate; PP4_supporting	None	.	Immunohistochemical detection of TEX11 in patient testis tissue: no detection. Western Blot on transfected HEK293 with mutation: no detection (33762476)	.	.	.
TEX11	38511217	Case14	Azoospermia	na	negative	NM_031276.3:c.925+1G>T	-	Hemizygous	splice_donor_variant	X:70725261-70725261	C	A	-	-	32	-	-	1	0	0	Pathogenic	PVS1_very_strong; PM2_moderate	None	.	.	.	.	.
TEX11	35809576	GEMINI-1025	Azoospermia	SCO	negative	NM_031276.3:c.557_559dup	NP_112566.2:p.Ser186_Met187insThr	Hemizygous	inframe_insertion	X:70833559-70833559	-	ATAG	-	-	-	-	-	#DIV/0!	0	0	VUS	PM2_moderate; PM4_supporting;	variant is not pathogenic	.	.	.	.	.
TEX11	35690514	M1390	Azoospermia	MeiA (with occasional round spermatids)	negative	NC_000023.11(NM_031276.3):c.(249+1_250-1)_(732+1_733-1)del	.	Hemizygous	Partial Gene deletion (exon5-10)	.	.		.	.	.	.	.	#DIV/0!	0	0	Pathogenic	PVS1_very_strong; PM2_moderate; PP4_supporting	None	.	.	.	.	.
TEX11	35690514	M1655	Azoospermia	na	na	NM_031276.3:c.1444A>G	NP_112566.2:p.Ile482Val	Hemizygous	missense_variant	X:70651489-70651489	T	C	tolerated(1)	benign(0.007)	0.001	.,.,N,N	N,N,N,N	0	3.687e-05	3.764e-05	VUS	PM2_moderate; BP1_supporting; BP4_supporting	no TESE outcome, variant is not pathogenic	.	.	.	.	.
TEX11	35690514	M1727	Azoospermia	elongated spermatids +	positive	NM_031276.3:c.2614G>A	NP_112566.2:p.Glu872Lys	Hemizygous	missense_variant	X:70529906-70529906	C	T	deleterious(0.01)	possibly_damaging(0.628)	20.3	.,.,M,M	D,D,D,D	0.8	0.0001589	7.52e-05	VUS	PM2_moderate; PP3_supporting; BP1_supporting	variant is not pathogenic	.	.	.	.	.
TEX11	35690514	M1999	Azoospermia	na	na	NM_031276.3:c.536A>G	NP_112566.2:p.Gln179Arg	Hemizygous	missense_variant	X:70833583-70833583	T	C	deleterious(0.02)	benign(0.013)	18.71	.,L,L	N,N,N	0.25	6.181e-05	1.88e-05	Likely Benign	PM2_moderate; BP1_supporting; BP4_supporting; BP6_supporting	no TESE outcome, variant is not pathogenic	.	.	.	.	.
TEX11	35809576	MI_0046P	Azoospermia	NA	na	NM_031276.3:c.710G>A	NP_112566.2:p.Gly237Glu	Hemizygous	missense_variant	X:70744202-70744202	C	T	deleterious(0)	probably_damaging(1)	23.4	.,M,M	N,N,N	0.7	0	0	VUS	PM2_moderate; PP3_supporting; BP1_supporting	no TESE outcome, variant is not pathogenic	.	.	.	.	.
TEX11	32469048	NOA294	Azoospermia	Maturation Arrest	negative	NM_031276.3:c.281A>C	NP_112566.2:p.Glu94Ala	Hemizygous	missense_variant	X:70860900-70860900	T	G	deleterious(0.03)	benign(0.089)	12.05	.,L,L	N,N,N	0.25	0	0	VUS	PM1_supporting; PM2_moderate; PP4_supporting; BP1_supporting; BP4_supporting	variant is not pathogenic	.	.	.	.	.
TEX11	35366911	NOA49	Azoospermia	Maturation Arrest	negative	NM_031276.3:c.559del	NP_112566.2:p.Met187CysfsTer10	Hemizygous	frameshift_variant	X:70833559-70833560	A	-	-	-	-	-	-	#DIV/0!	0	0	Pathogenic	PVS1_very_strong; PM2_moderate; PP4_supporting	None	.	.	.	.	.
TEX11	32469048	NOA8	Azoospermia	Maturation Arrest	negative	NM_031276.3:c.2480G>A	NP_112566.2:p.Trp827Ter	Hemizygous	stop_gained	X:70552166-70552166	C	T	-	-	35	.,.,.,.	A,A,A,A	1	0	0	Pathogenic	PVS1_very_strong; PM2_moderate; PP4_supporting	None	.	.	.	.	.
TEX11	37124723	P1	Azoospermia	MeiA	negative	NM_031276.3:c.2575G>A	NP_112566.2:p.Gly859Arg	Hemizygous	missense_variant	X:70529945-70529945	C	T	deleterious(0)	probably_damaging(0.98)	23.4	.,.,M,M	D,D,D,D	0.9	0	0	VUS	PM1_supporting; PM2_moderate; PP1_supporting; PP3_supporting; PP4_supporting; BP1_supporting	variant is not pathogenic	.	.	.	.	.
TEX11	35413094	P20	Azoospermia	complete maturation Arrest	negative	NM_031276.3:c.1483G>A	NP_112566.2:p.Ala495Thr	Hemizygous	missense_variant,splice_region_variant	X:70651450-70651450	C	T	deleterious(0)	probably_damaging(0.998)	33	.,.,M,M	N,N,N,N	0.7	0	0	VUS	PS3_supporting; PM2_moderate; PP3_supporting; PP4_supporting; BP1_supporting	variant is not pathogenic	.	Immunohistochemical analyses (35413094)	.	.	.
TEX11	37124723	P3b	Azoospermia	MeiA	negative	NM_031276.3:c.313C>T	NP_112566.2:p.Arg105Ter	Hemizygous	stop_gained	X:70860868-70860868	G	A	-	-	35	.,.,.	A,A,A	1	0	0	Pathogenic	PVS1_very_strong; PM2_moderate; PP4_supporting	None	.	.	.	.	.
TEX11	34621296	P5048	Azoospermia	Maturation Arrest	negative	NM_031276.3:c.1006G>T	NP_112566.2:p.Glu336Ter	Hemizygous	stop_gained,splice_region_variant	X:70682824-70682824	C	A	-	-	35	.,.,.,.	A,A,A,A	1	0	0	Pathogenic	PVS1_very_strong; PM2_moderate; PP4_supporting	None	.	.	.	.	.
TEX11	34621296	P5648	Azoospermia	MeiA	negative	NM_031276.3:c.1751+2T>G	-	Hemizygous	splice_donor_variant	X:70623948-70623948	A	C	-	-	32	-	-	1	0	0	Pathogenic	PVS1_very_strong; PM2_moderate; PP1_supporting; PP4_supporting	None	.	.	.	.	.
TEX11	34621296	P6825	Azoospermia	MeiA	negative	NM_031276.3:c.1381-1G>T	-	Hemizygous	splice_acceptor_variant	X:70651553-70651553	C	A	-	-	32	-	-	1	0	0	Pathogenic	PVS1_very_strong; PM2_moderate; PP1_supporting; PP4_supporting	None	.	.	.	.	.
TEX11	34621296	P7583	Azoospermia	na	negative	NM_031276.3:c.2568G>T	NP_112566.2:p.Trp856Cys	Hemizygous	missense_variant	X:70529952-70529952	C	A	deleterious(0)	probably_damaging(0.999)	26	.,.,M,M	D,D,D,D	0.9	0	0	VUS	PS1_strong; PM1_supporting; PM2_moderate; PP3_supporting; BS3_moderate; BP1_supporting	variant is not pathogenic	Clinvar (https://www.ncbi.nlm.nih.gov/clinvar/)	.	.	.	.
TEX11	34621296	P8122	Azoospermia	Maturation Arrest	negative	NM_031276.3:c.1208dup	NP_112566.2:p.Asn403LysfsTer10	Hemizygous	frameshift_variant	X:70678838-70678838	-	A	-	-	-	-	-	#DIV/0!	0	0	Pathogenic	PVS1_very_strong; PM2_moderate; PP4_supporting	None	.	.	.	.	.
TEX11	34621296	P8251	Azoospermia	na	na	NM_031276.3:c.298del	NP_112566.2:p.Glu100AsnfsTer7	Hemizygous	frameshift_variant	X:70860882-70860883	G	-	-	-	-	-	-	#DIV/0!	0	0	Pathogenic	PVS1_very_strong; PS3_moderate; PM2_moderate	no TESE outcome	.	Mutagenesis + Western blot (34621296)	.	.	.
TEX11	34621296	P9225	Azoospermia	na	na	NM_031276.3:c.812del	NP_112566.2:p.Lys271ArgfsTer6	Hemizygous	frameshift_variant	X:70740731-70740732	A	-	-	-	-	-	-	#DIV/0!	0	0	Pathogenic	PVS1_very_strong; PM2_moderate	no TESE outcome	.	.	.	.	.
TEX11	25970010	Patient 1	Azoospermia	Mixed Atrophy	negative	NC_000023.11:g.70734598_70825680del	.	Hemizygous	Partial Gene deletion (exon 8-10)	.	.		.	.	.	.	.	#DIV/0!	0	0	Pathogenic	PVS1_very_strong; PS4_supporting; PM2_moderate	None	.	.	25970010	.	.
TEX11	32655042	Patient 14	Oligozoospermia	na	positive	NM_031276.3:c.731C>T	NP_112566.2:p.Thr244Ile	Hemizygous	missense_variant	X:70744181-70744181	G	A	tolerated(0.54)	benign(0.029)	5.134	.,N,N	N,N,N	0	0.0005835	0.008929	VUS	PS4_supporting; PM2_moderate; BP1_supporting; BP4_supporting	variant is not pathogenic	.	.	26136358	.	.
TEX11	25970010	Patient 3	Azoospermia	MeiA	negative	NC_000023.11:g.70734598_70825680del	.	Hemizygous	Partial Gene deletion (exon 8-10)	.	.		.	.	.	.	.	#DIV/0!	0	0	Pathogenic	PVS1_very_strong; PS4_supporting; PM2_moderate; PP4_supporting	None	.	.	25970010	.	.
TEX11	25970010	Patient 4a	Azoospermia	MeiA	negative	NM_031276.3:c.1792+1G>C	-	Hemizygous	splice_donor_variant	X:70610502-70610502	C	G	-	-	27.1	-	-	1	0	0	Pathogenic	PVS1_very_strong; PM2_moderate; PP4_supporting	None	.	.	.	.	.
TEX11	25970010	Patient 5b	Azoospermia	MeiA	negative	NM_031276.3:c.747+1G>A	-	Hemizygous	splice_donor_variant	X:70744164-70744164	C	T	-	-	26.7	-	-	1	0	0	Pathogenic	PVS1_very_strong; PM2_moderate; PP4_supporting	None	.	.	.	.	.
TEX11	25970010	Patient 7	Azoospermia	Incomplete SCA sp+	positive	NM_031276.3:c.2092G>A	NP_112566.2:p.Glu698Lys	Hemizygous	missense_variant	X:70591799-70591799	C	T	deleterious(0.04)	possibly_damaging(0.623)	17.7	.,.,M,M	N,N,N,N	0.4	0	0	VUS	PM1_supporting; PM2_moderate; PP4_supporting; BP1_supporting; BP4_supporting	variant is not pathogenic	.	.	.	.	.
TEX11	29661171	Patient1	Azoospermia	MeiA	negative	NM_031276.3:c.2653C>A	NP_112566.2:p.Leu885Ile	Hemizygous	missense_variant	X:70529867-70529867	G	T	deleterious(0)	probably_damaging(0.996)	22.6	.,.,M,M	D,D,D,D	0.9	0	0	VUS	PM1_supporting; PM2_moderate; PP1_supporting; PP3_supporting; PP4_supporting; BP1_supporting	variant is not pathogenic	.	.	.	.	.
TEX11	26136358	WHT2445	Azoospermia	na	na	NM_031276.3:c.1793-1G>T	-	Hemizygous	splice_acceptor_variant	X:70609178-70609178	C	A	-	-	26.9	-	-	1	0	0	Pathogenic	PVS1_very_strong; PM2_moderate	no TESE outcome	.	.	.	.	.
TEX11	26136358	WHT2546	Azoospermia	na	na	NM_031276.3:c.731C>T	NP_112566.2:p.Thr244Ile	Hemizygous	missense_variant	X:70744181-70744181	G	A	tolerated(0.54)	benign(0.029)	5.134	.,N,N	N,N,N	0	0.0005835	0.008929	VUS	PS4_supporting; PM2_moderate; BP1_supporting; BP4_supporting	no TESE outcome, variant is not pathogenic	.	.	32655042	.	.
TEX11	26136358	WHT3150	Azoospermia	na	na	NM_031276.3:c.349T>A	NP_112566.2:p.Trp117Arg	Hemizygous	missense_variant	X:70853304-70853304	A	T	deleterious(0)	probably_damaging(0.998)	22.9	.,M,M	N,N,N	0.7	0	0	VUS	PM1_supporting; PM2_moderate; PP3_supporting; BP1_supporting	no TESE outcome, variant is not pathogenic	.	.	.	.	.
TEX11	26136358	WHT3417	Azoospermia	na	na	NM_031276.3:c.424G>A	NP_112566.2:p.Val142Ile	Hemizygous	missense_variant	X:70853135-70853135	C	T	deleterious(0.04)	benign(0.001)	0.052	.,L,L	N,N,N	0.25	0.0005349	0.0007634	VUS	PM1_supporting; PM2_moderate; BP1_supporting; BP4_supporting; BP6_supporting	no TESE outcome, variant is not pathogenic	.	.	.	.	.
TEX11	26136358	WHT3500	Azoospermia	na	na	NM_031276.3:c.515A>G	NP_112566.2:p.Gln172Arg	Hemizygous	missense_variant	X:70853044-70853044	T	C	deleterious(0.01)	probably_damaging(0.987)	23.5	.,M,M	N,N,N	0.7	0	0	VUS	PM2_moderate; PP3_supporting; BP1_supporting	no TESE outcome, variant is not pathogenic	.	.	.	.	.
TEX11	26136358	WHT3759	Azoospermia	Complete SCA sp-	negative	NM_031276.3:c.1260dup	NP_112566.2:p.Ala421CysfsTer15	Hemizygous	frameshift_variant	X:70670496-70670496	-	CA	-	-	-	-	-	#DIV/0!	0	0	Pathogenic	PVS1_very_strong; PM2_moderate; PP4_supporting	None	.	.	.	.	.
TEX14	33728612	A4124	Azoospermia	Partial maturation arrest	positive	NM_031272.5:c.1095dup	NP_112562.3:p.Phe366ValfsTer18	Compound Heterozygous	frameshift_variant	17:58611250-58611250	-	G	-	-	-	-	-	#DIV/0!	0	0	Pathogenic	PVS1_very_strong; PM2_moderate; PM3_moderate	c.het with VUS	.	.	.	.	.
TEX14	33728612	A4124	Azoospermia	Partial maturation arrest	positive	NM_031272.5:c.1084C>T	NP_112562.3:p.His362Tyr	Compound Heterozygous	missense_variant	17:58611261-58611261	G	A	deleterious(0)	probably_damaging(0.999)	25	.,H,.	D,D,D	1	8.793e-06	0	VUS	PM2_moderate; PM3_moderate; PP3_supporting; BP1_supporting	c.het with VUS	.	.	.	.	.
TEX14	33728612	A5352	Azoospermia	complete maturation arrest	negative	NM_031272.5:c.76C>T	NP_112562.3:p.Gln26Ter	Homozygous	stop_gained	17:58651926-58651926	G	A	-	-	35	.,.,.	A,A,A	1	8.805e-06	0	Pathogenic	PVS1_very_strong; PM2_moderate; PM3_supporting	None	.	.	.	.	.
TEX14	33728612	A6326	Azoospermia	na	na	NM_031272.5:c.1880C>A	NP_112562.3:p.Ser627Ter	Homozygous	stop_gained	17:58599465-58599465	G	T	-	-	36	.,.,.	A,A,A	1	0	0	Pathogenic	PVS1_very_strong; PM2_moderate; PM3_supporting	no TESE outcome	.	.	.	.	.
TEX14	28206990	Brother 1	Azoospermia	MeiA	negative	NM_031272.5:c.2668_2678del	NP_112562.3:p.Ser890GlnfsTer17	Homozygous	frameshift_variant	17:58587919-58587930	TCTGCATCACC	-	-	-	-	-	-	#DIV/0!	0	0	Pathogenic	PVS1_very_strong; PM2_moderate; PM3_supporting; PP1_supporting	None	.	.	.	.	.
TEX14	29790874	I042	Azoospermia	SCO	negative	NM_031272.5:c.3763_3766del	NP_112562.3:p.Lys1255HisfsTer18	Homozygous	frameshift_variant	17:58570435-58570439	AAGG	-	-	-	-	-	-	#DIV/0!	0	0	Pathogenic	PVS1_very_strong; PS4_supporting; PM2_moderate; PM3_supporting; PP1_supporting	None	.	.	35690514	.	.
TEX14	35690514	M1326	Azoospermia	MeiA	negative	NM_031272.5:c.3763_3766del	NP_112562.3:p.Lys1255HisfsTer18	Compound Heterozygous	frameshift_variant	17:58570435-58570439	AAGG	-	-	-	-	-	-	#DIV/0!	0	0	Pathogenic	PVS1_very_strong; PS4_supporting; PM2_moderate; PM3_moderate	c.het with VUS	.	.	29790874	.	.
TEX14	35690514	M1326	Azoospermia	MeiA	negative	NM_031272.5:c.1490T>C	NP_112562.3:p.Leu497Pro	Compound Heterozygous	missense_variant	17:58602437-58602437	A	G	deleterious(0)	probably_damaging(0.999)	28.2	.,M,.	D,D,D	0.9	0.0001936	0.0001617	VUS	PM2_moderate; PM3_moderate; PP3_supporting; BP1_supporting	c.het with VUS	.	.	.	.	.
TEX14	35690514	M1370	Azoospermia	SCO	negative	NM_031272.5:c.3168C>A	NP_112562.3:p.Tyr1056Ter	Compound Heterozygous	stop_gained	17:58584503-58584503	G	T	-	-	35	.,.,.	A,A,A	1	1.76e-05	0	Pathogenic	PVS1_very_strong; PM2_moderate; PM3_moderate	None	.	.	.	.	.
TEX14	35690514	M1370	Azoospermia	SCO	negative	NM_031272.5:c.1003C>T	NP_112562.3:p.Arg335Ter	Compound Heterozygous	stop_gained,splice_region_variant	17:58613423-58613423	G	A	-	-	36	.,.,.	A,A,A	1	0.002357	0.003583	Pathogenic	PVS1_very_strong; PS4_moderate; PM2_moderate; PM3_moderate	None	.	.	38614076 and Clinvar (https://www.ncbi.nlm.nih.gov/clinvar/)	.	.
TEX14	35690514	M1642	Azoospermia	SCO	negative	NM_031272.5:c.4106A>C	NP_112562.3:p.Gln1369Pro	Compound Heterozygous	missense_variant	17:58561571-58561571	T	G	deleterious(0.02)	probably_damaging(0.982)	24.7	.,L,.	N,N,N	0.65	0	0	VUS	PM1_supporting; PM2_moderate; PM3_moderate; BP1_supporting	c.het with VUS	.	.	.	.	.
TEX14	35690514	M1642	Azoospermia	SCO	negative	NM_031272.5:c.3549C>A	NP_112562.3:p.Cys1183Ter	Compound Heterozygous	stop_gained	17:58572089-58572089	G	T	-	-	37	.,.,.	A,A,A	1	0	0	Pathogenic	PVS1_very_strong; PM2_moderate; PM3_moderate	c.het with VUS	.	.	.	.	.
TEX14	31479588	M1810	Azoospermia	Maturation Arrest	negative	NM_031272.5:c.4159G>A	NP_112562.3:p.Glu1387Lys	Compound Heterozygous	missense_variant,splice_region_variant	17:58559561-58559561	C	T	deleterious(0.02)	possibly_damaging(0.626)	21.5	.,L,.	D,D,D	0.75	0.002961	0.002561	VUS	PM2_moderate; PM3_moderate; PP3_supporting; BP1_supporting	variant is not pathogenic	.	.	.	.	.
TEX14	35690514	M1870	Azoospermia	MeiA	negative	NM_031272.5:c.247A>C	NP_112562.3:p.Asn83His	Homozygous	missense_variant	17:58630444-58630444	T	G	deleterious(0)	probably_damaging(1)	25.3	M,M,M	D,D,D	0.9	2.893e-05	0	VUS	PM2_moderate; PM3_supporting; PP3_supporting; BP1_supporting	variant is not pathogenic	.	.	.	.	.
TEX14	35690514	M2082	Azoospermia	na	na	NM_031272.5:c.3620_3624del	NP_112562.3:p.Thr1207IlefsTer2	Homozygous	frameshift_variant	17:58572013-58572018	CTTTG	-	-	-	-	-	-	#DIV/0!	0	0	Pathogenic	PVS1_very_strong; PM2_moderate; PM3_supporting	no TESE outcome	.	.	.	.	.
TEX14	35690514	M2247	Azoospermia	MeiA	negative	NM_031272.5:c.2944C>A	NP_112562.3:p.Gln982Lys	Homozygous	missense_variant	17:58585927-58585927	G	T	deleterious(0.03)	benign(0.003)	9.63	.,N,.	N,N,N	0.2	0	0	VUS	PM1_supporting; PM2_moderate; PM3_supporting; BP1_supporting; BP4_supporting	variant is not pathogenic	.	.	.	.	.
TEX14	32469048	NOA294	Azoospermia	Maturation Arrest	negative	NM_031272.5:c.326T>C	NP_112562.3:p.Leu109Pro	Homozygous	missense_variant	17:58622938-58622938	A	G	deleterious(0)	probably_damaging(0.999)	26.8	H,H,H	D,D,D	1	0.0007611	0.0007698	VUS	PM1_moderate; PM2_moderate; PM3_supporting; PP3_supporting; BP1_supporting	variant is not pathogenic	.	.	.	Ankyrin repeats (3 copies) (PF12796)	.
TEX14	36017582	P254	Azoospermia	na	na	NM_031272.5:c.2285_2288del	NP_112562.3:p.Gln762ArgfsTer31	Homozygous	frameshift_variant	17:58599056-58599060	AGAA	-	-	-	-	-	-	#DIV/0!	0	2.94e-05	Pathogenic	PVS1_very_strong; PM2_moderate; PM3_supporting	no TESE outcome	.	.	.	.	.
TEX14	38614076	Subject53	Azoospermia	SCOS	na	NM_031272.5:c.1003C>T	NP_112562.3:p.Arg335Ter	Homozygous	stop_gained,splice_region_variant	17:58613423-58613423	G	A	-	-	36	.,.,.	A,A,A	1	0.002357	0.003583	Pathogenic	PVS1_very_strong; PS4_moderate; PM2_moderate; PM3_supporting	no TESE outcome	.	.	35690514 and Clinvar (https://www.ncbi.nlm.nih.gov/clinvar/)	.	.
THOC2	35809576	GEMINI-1070	Azoospermia	NA	na	NM_001081550.2:c.4121A>G	NP_001075019.1:p.Lys1374Arg	Hemizygous	missense_variant	X:123621252-123621252	T	C	deleterious_low_confidence(0)	probably_damaging(0.981)	24.8	L,.,L,.	D,D,D	0.85	0	1.884e-05	VUS	PM2_moderate; PP2_supporting; PP3_supporting	no TESE outcome, variant is not pathogenic	.	.	.	.	.
THOC2	35809576	M2460	Azoospermia	NA	na	NM_001081550.2:c.839A>G	NP_001075019.1:p.Asp280Gly	Hemizygous	missense_variant	X:123671691-123671691	T	C	deleterious_low_confidence(0)	benign(0.006)	22.2	M,M,.	D,D,D	0.7	0	0	LikelyPathogenic	PM1_moderate; PM2_moderate; PP2_supporting; PP3_supporting	no TESE outcome	.	.	.	THO complex subunit 2 N-terminus (PF16134)	.
UBR2	35690514	M1590	Cryptozoospermia	na	positive	NM_001363705.2:c.4019T>C	NP_001350634.1:p.Ile1340Thr	Heterozygous	missense_variant	6:42670229-42670229	T	C	deleterious_low_confidence(0)	probably_damaging(0.998)	26.7	M,M	D,D,D	0.9	0	0	VUS	PM1_supporting; PM2_moderate; PP3_supporting	variant is not pathogenic	.	.	.	.	.
UBR2	35690514	M1665	Azoospermia	meiotic arrest	na	NM_001363705.2:c.2285-2A>G	-	Heterozygous	splice_acceptor_variant	6:42645464-42645464	A	G	-	-	34	-	-	1	0	0	Pathogenic	PVS1_very_strong; PM2_moderate	no TESE outcome	.	.	.	.	.
UBR2	35690514	M1831	Cryptozoospermia	na	positive	NM_001363705.2:c.1358A>G	NP_001350634.1:p.Asp453Gly	Heterozygous	missense_variant	6:42632628-42632628	A	G	deleterious_low_confidence(0.01)	possibly_damaging(0.722)	23.3	M,M	D,D,D	0.8	0	0	VUS	PM2_moderate; PP3_supporting	variant is not pathogenic	.	.	.	.	.
UBR2	35690514	M1901	Azoospermia	na	na	NM_001363705.2:c.4702A>T	NP_001350634.1:p.Asn1568Tyr	Heterozygous	missense_variant	6:42679816-42679816	A	T	tolerated_low_confidence(0.09)	benign(0.196)	24.6	L,L	D,D,D	0.45	0.0001635	0.01266	VUS	PM2_moderate; BP4_supporting	no TESE outcome, variant is not pathogenic	.	.	.	.	.
UBR2	35690514	M1907	Azoospermia	SCO	na	NM_001363705.2:c.4726C>T	NP_001350634.1:p.Arg1576Cys	Heterozygous	missense_variant	6:42683062-42683062	C	T	tolerated_low_confidence(0.51)	benign(0)	23.1	N,N	D,N,N	0.4	2.919e-05	0.0001926	VUS	PM2_moderate; BP4_supporting	no TESE outcome, variant is not pathogenic	.	.	.	.	.
UBR2	35690514	M2020	Azoospermia	elongated spermatids +	positive	NM_001363705.2:c.2083dup	NP_001350634.1:p.Val695GlyfsTer25	Heterozygous	frameshift_variant	6:42642466-42642466	-	G	-	-	-	-	-	#DIV/0!	0	0	Pathogenic	PVS1_very_strong; PM2_moderate	None	.	.	.	.	.
UBR2	35690514	M2022	Azoospermia	na	na	NM_001363705.2:c.37G>C	NP_001350634.1:p.Asp13His	Heterozygous	missense_variant	6:42564356-42564356	G	C	tolerated_low_confidence(0.05)	possibly_damaging(0.895)	28.8	L,L,L	D,D,D	0.55	8.089e-05	4.825e-05	VUS	PM1_supporting; PM2_moderate	no TESE outcome, variant is not pathogenic	.	.	.	.	.
UBR2	35690514	M2330	Azoospermia	na	na	NM_001363705.2:c.5030G>A	NP_001350634.1:p.Arg1677Gln	Heterozygous	missense_variant	6:42689574-42689574	G	A	deleterious_low_confidence(0)	probably_damaging(0.998)	32	M,M	D,D,D	0.9	3.266e-05	2.414e-05	VUS	PM1_supporting; PM2_moderate; PP3_supporting	no TESE outcome, variant is not pathogenic	.	.	.	.	.
UBR2	35690514	M2352	Azoospermia	elongated spermatids +	positive	NM_001363705.2:c.7T>G	NP_001350634.1:p.Ser3Ala	Heterozygous	missense_variant	6:42564326-42564326	T	G	tolerated_low_confidence(0.7)	benign(0)	22.9	N,N,N	N,N,N	0.2	9.111e-06	0	VUS	PM1_supporting; PM2_moderate; BP4_supporting	variant is not pathogenic	.	.	.	.	.
UBR2	35690514	M2362	Cryptozoospermia	na	positive	NM_001363705.2:c.818G>A	NP_001350634.1:p.Arg273Gln	Heterozygous	missense_variant	6:42606605-42606605	G	A	deleterious_low_confidence(0.01)	probably_damaging(0.998)	31	L,L,L	D,D,D	0.85	0.0003305	0	VUS	PM2_moderate; PP3_supporting	variant is not pathogenic	.	.	.	.	.
UBR2	35690514	M2378	Cryptozoospermia	na	positive	NM_001363705.2:c.4399A>T	NP_001350634.1:p.Met1467Leu	Heterozygous	missense_variant	6:42676794-42676794	A	T	deleterious_low_confidence(0)	benign(0.011)	22.4	L,L	D,D,D	0.65	8.8e-06	0	VUS	PM2_moderate	variant is not pathogenic	.	.	.	.	.
UBR2	25739334	NA6	Azoospermia	na	na	NM_001363705.2:c.378G>C	NP_001350634.1:p.Glu126Asp	Heterozygous	missense_variant	6:42592190-42592190	G	C	tolerated_low_confidence(0.1)	benign(0.005)	14.75	N,N,N	D,D,D	0.2	0	0	VUS	PM2_moderate; BP4_supporting	no TESE outcome, variant is not pathogenic	.	.	.	.	.
UBR2	25739334	NA7	Azoospermia	na	na	NM_001363705.2:c.874A>G	NP_001350634.1:p.Ser292Gly	Heterozygous	missense_variant	6:42612180-42612180	A	G	tolerated_low_confidence(0.07)	probably_damaging(0.994)	23.6	L,L,L	D,D,D	0.65	0	0	VUS	PM2_moderate	no TESE outcome, variant is not pathogenic	.	.	.	.	.
UBR2	25739334	NA8	Azoospermia	na	na	NM_001363705.2:c.1001T>C	NP_001350634.1:p.Ile334Thr	Heterozygous	missense_variant	6:42615086-42615086	T	C	deleterious_low_confidence(0)	possibly_damaging(0.517)	24	L,L,L	D,D,D	0.75	5.456e-05	0	VUS	PM2_moderate; PP3_supporting	no TESE outcome, variant is not pathogenic	.	.	.	.	.
UBR2	25739334	NA9	Azoospermia	na	na	NM_001363705.2:c.1384C>T	NP_001350634.1:p.Arg462Ter	Heterozygous	stop_gained	6:42632654-42632654	C	T	-	-	36	.,.	A,A,D	1	0	1.471e-05	Pathogenic	PVS1_very_strong; PM2_moderate	no TESE outcome	.	.	.	.	.
UBR2	25739334	NA10	Azoospermia	na	na	NM_001363705.2:c.2063G>A	NP_001350634.1:p.Arg688His	Heterozygous	missense_variant	6:42642447-42642447	G	A	deleterious_low_confidence(0.02)	possibly_damaging(0.662)	23.2	N,N	D,D,D	0.7	1.78e-05	1.471e-05	VUS	PM1_supporting; PM2_moderate; PP3_supporting	no TESE outcome, variant is not pathogenic	.	.	.	.	.
UBR2	25739334	NA11	Azoospermia	na	na	NM_001363705.2:c.3122G>A	NP_001350634.1:p.Arg1041His	Heterozygous	missense_variant	6:42658704-42658704	G	A	deleterious_low_confidence(0)	probably_damaging(0.999)	22.2	L,L	D,D,D	0.85	0.000164	4.411e-05	VUS	PM1_supporting; PM2_moderate; PP3_supporting	no TESE outcome, variant is not pathogenic	.	.	.	.	.
UBR2	25739334	NA12	Azoospermia	na	na	NM_001363705.2:c.3271G>A	NP_001350634.1:p.Ala1091Thr	Heterozygous	missense_variant	6:42659684-42659684	G	A	deleterious_low_confidence(0.04)	possibly_damaging(0.89)	24.5	M,M	D,D,D	0.8	0	0	VUS	PM2_moderate; PP3_supporting	no TESE outcome, variant is not pathogenic	.	.	.	.	.
UBR2	25739334	NA13	Azoospermia	na	na	NM_001363705.2:c.3655A>G	NP_001350634.1:p.Thr1219Ala	Heterozygous	missense_variant	6:42663376-42663376	A	G	deleterious_low_confidence(0.02)	probably_damaging(0.997)	24.2	L,L	D,D,D	0.85	0	0	VUS	PM1_supporting; PM2_moderate; PP3_supporting	no TESE outcome, variant is not pathogenic	.	.	.	.	.
UBR2	25739334	NA14	Azoospermia	na	na	NM_001363705.2:c.3683G>A	NP_001350634.1:p.Arg1228Lys	Heterozygous	missense_variant	6:42663404-42663404	G	A	tolerated_low_confidence(0.19)	benign(0.014)	22.3	N,N	D,D,D	0.4	5.614e-05	0.0001928	VUS	PM2_moderate; BP4_supporting	no TESE outcome, variant is not pathogenic	.	.	.	.	.
UBR2	25739334	NA15	Azoospermia	na	na	NM_001363705.2:c.3943G>A	NP_001350634.1:p.Val1315Met	Heterozygous	missense_variant	6:42670153-42670153	G	A	deleterious_low_confidence(0)	probably_damaging(0.988)	27.9	M,M	D,D,D	0.9	0.0001087	0.0004144	VUS	PM1_supporting; PM2_moderate; PP3_supporting	no TESE outcome, variant is not pathogenic	.	.	.	.	.
UBR2	25739334	NA16	Azoospermia	na	na	NM_001363705.2:c.3980G>A	NP_001350634.1:p.Arg1327His	Heterozygous	missense_variant	6:42670190-42670190	G	A	deleterious_low_confidence(0)	probably_damaging(0.999)	31	M,M	D,D,D	0.9	0.0001087	2.413e-05	VUS	PM2_moderate; PP3_supporting	no TESE outcome, variant is not pathogenic	.	.	.	.	.
UBR2	25739334	NA17	Azoospermia	na	na	NM_001363705.2:c.4178T>C	NP_001350634.1:p.Phe1393Ser	Heterozygous	missense_variant	6:42673882-42673882	T	C	deleterious_low_confidence(0)	possibly_damaging(0.525)	25.3	L,L	D,D,D	0.75	0	0	VUS	PM1_supporting; PM2_moderate; PP3_supporting	no TESE outcome, variant is not pathogenic	.	.	.	.	.
UBR2	25739334	NA18	Azoospermia	na	na	NM_001363705.2:c.4184C>T	NP_001350634.1:p.Ser1395Leu	Heterozygous	missense_variant,splice_region_variant	6:42674126-42674126	C	T	deleterious_low_confidence(0)	benign(0.078)	23.9	L,L	D,D,D	0.65	0	0	VUS	PM1_supporting; PM2_moderate	no TESE outcome, variant is not pathogenic	.	.	.	.	.
UBR2	25739334	NA19	Azoospermia	na	na	NM_001363705.2:c.4891A>G	NP_001350634.1:p.Thr1631Ala	Heterozygous	missense_variant	6:42688253-42688253	A	G	deleterious_low_confidence(0)	possibly_damaging(0.448)	23	M,M	D,D,D	0.8	6.152e-05	7.245e-05	VUS	PM2_moderate; PP3_supporting	no TESE outcome, variant is not pathogenic	.	.	.	.	.
USP26	15562280	case 64	Azoospermia	SCO	negative	NM_031907.3:c.371_372insCAA	NP_114113.1:p.Gln124delinsHisLys	Hemizygous	protein_altering_variant	X:133027849-133027849	-	CTTG	-	-	-	-	-	#DIV/0!	0	0	LikelyPathogenic	PS4_supporting; PM1_supporting; PM2_moderate; PM4_moderate;	None	.	.	18958354	.	.
USP26	18958354	case 70	Azoospermia	na	na	NM_031907.3:c.371_372insCAA	NP_114113.1:p.Gln124delinsHisLys	Hemizygous	protein_altering_variant	X:133027849-133027849	-	CTTG	-	-	-	-	-	#DIV/0!	0	0	LikelyPathogenic	PS4_supporting; PM1_supporting; PM2_moderate; PM4_moderate;	no TESE outcome	.	.	15562280	.	.
USP26	32410375	case 71	Azoospermia	SCO	negative	NM_031907.3:c.1405C>T	NP_114113.1:p.Pro469Ser	Hemizygous	missense_variant	X:133026816-133026816	C	T	tolerated(0.1)	probably_damaging(0.969)	17.67	M,M	N,N,N	0.3	0	0	VUS	PM1_moderate; PM2_moderate; BP4_supporting	variant is not pathogenic	.	.	.	Ubiquitin carboxyl-terminal hydrolase (PF00443)	.
USP26	25739334	case 72	Azoospermia	na	na	NM_031907.3:c.125T>C	NP_114113.1:p.Phe42Ser	Hemizygous	missense_variant	X:133028096-133028096	A	G	deleterious(0)	probably_damaging(0.991)	20.7	M,M	N,N,N	0.7	0.0002889	0.0002782	VUS	PS4_supporting; PM2_moderate; PP3_supporting	no TESE outcome, variant is not pathogenic	.	.	27089915	.	.
USP26	25739334	case 73	Azoospermia	na	na	NM_031907.3:c.313G>A	NP_114113.1:p.Glu105Lys	Hemizygous	missense_variant	X:133027908-133027908	C	T	tolerated(1)	benign(0)	0.001	N,N	N,N,N	0	0.0002889	0.0002794	VUS	PS4_supporting; PM2_moderate; BP4_supporting	no TESE outcome, variant is not pathogenic	.	.	27089915	.	.
USP26	25739334	case 74	Azoospermia	na	na	NM_031907.3:c.436A>G	NP_114113.1:p.Ile146Val	Hemizygous	missense_variant	X:133027785-133027785	T	C	tolerated(0.78)	benign(0.022)	0.001	N,N	N,N,N	0	0	0	VUS	PM2_moderate; BP4_supporting	no TESE outcome, variant is not pathogenic	.	.	.	.	.
USP26	25739334	case 75	Azoospermia	na	na	NM_031907.3:c.905A>G	NP_114113.1:p.Asn302Ser	Hemizygous	missense_variant	X:133027316-133027316	T	C	deleterious(0)	probably_damaging(1)	23.4	M,M	D,D,D	0.9	0	0	VUS	PM1_moderate; PM2_moderate; PP3_supporting	no TESE outcome, variant is not pathogenic	.	.	.	Ubiquitin carboxyl-terminal hydrolase (PF00443)	.
USP26	25739334	case 76	Azoospermia	na	na	NM_031907.3:c.1077G>A	NP_114113.1:p.Met359Ile	Hemizygous	missense_variant	X:133027144-133027144	C	T	deleterious(0.01)	benign(0.117)	5.035	N,N	N,N,N	0.2	0	0	VUS	PS4_supporting; PM2_moderate; BP4_supporting	no TESE outcome, variant is not pathogenic	.	.	27089915	.	.
USP26	25739334	case 77	Azoospermia	na	na	NM_031907.3:c.1439A>T	NP_114113.1:p.Gln480Leu	Hemizygous	missense_variant	X:133026782-133026782	T	A	deleterious(0.01)	probably_damaging(1)	23.7	M,M	N,N,N	0.7	0	0	VUS	PM1_moderate; PM2_moderate; PP3_supporting	no TESE outcome, variant is not pathogenic	.	.	.	Ubiquitin carboxyl-terminal hydrolase (PF00443)	.
USP26	25739334	case 78	Azoospermia	na	na	NM_031907.3:c.1907A>G	NP_114113.1:p.Asn636Ser	Hemizygous	missense_variant	X:133026314-133026314	T	C	deleterious(0.04)	benign(0.066)	1.968	L,L	N,N,N	0.25	0	0	VUS	PS4_supporting; PM1_moderate; PM2_moderate; BP4_supporting	no TESE outcome, variant is not pathogenic	.	.	27089915	Ubiquitin carboxyl-terminal hydrolase (PF00443)	.
USP26	25739334	case 79	Azoospermia	na	na	NM_031907.3:c.1937G>A	NP_114113.1:p.Arg646Gln	Hemizygous	missense_variant	X:133026284-133026284	C	T	tolerated(0.54)	possibly_damaging(0.459)	0.74	L,L	N,N,N	0.15	0.0002216	0.000192	VUS	PM2_moderate; BP4_supporting	no TESE outcome, variant is not pathogenic	.	.	.	.	.
USP26	25739334	case 80	Azoospermia	na	na	NM_031907.3:c.2026C>T	NP_114113.1:p.Pro676Ser	Hemizygous	missense_variant	X:133026195-133026195	G	A	tolerated(0.26)	possibly_damaging(0.743)	3.041	L,L	N,N,N	0.15	0	0	VUS	PM2_moderate; BP4_supporting	no TESE outcome, variant is not pathogenic	.	.	.	.	.
USP26	25739334	case 81	Azoospermia	na	na	NM_031907.3:c.2404A>G	NP_114113.1:p.Ile802Val	Hemizygous	missense_variant	X:133025817-133025817	T	C	tolerated(0.41)	benign(0.041)	0.002	N,N	N,N,N	0	0	0	VUS	PM2_moderate; BP4_supporting	no TESE outcome, variant is not pathogenic	.	.	.	.	.
USP26	32202304	case 82	severe oligozoospermia (2,16 mn/ml)	na	positive	NM_031907.3:c.2195del	NP_114113.1:p.Phe732SerfsTer14	Hemizygous	frameshift_variant	X:133026025-133026026	T	-	-	-	-	-	-	#DIV/0!	0	0	Pathogenic	PVS1_very_strong; PM2_moderate	None	.	.	.	.	.
USP26	38511217	Case12	Azoospermia	na	negative	NM_031907.3:c.1030C>T	NP_114113.1:p.Arg344Trp	Hemizygous	missense_variant	X:133027191-133027191	G	A	deleterious(0)	possibly_damaging(0.858)	22.6	N,N	N,N,N	0.5	0.0005059	5.673e-05	VUS	PM2_moderate	variant is not pathogenic	.	.	.	.	.
USP26	35809576	GEMINI-761	Azoospermia	na	na	NM_031907.3:c.2316_2318del	NP_114113.1:p.Leu773del	Hemizygous	inframe_deletion	X:133025902-133025905	CCT	-	-	-	-	-	-	#DIV/0!	0	0	VUS	PM1_moderate; PM2_moderate; PM4_supporting;	no TESE outcome, variant is not pathogenic	.	.	.	Ubiquitin carboxyl-terminal hydrolase (PF00443)	.
USP26	34202084	H002 II-1	Asthenoterato	na	positive	NM_031907.3:c.2473C>G	NP_114113.1:p.Arg825Gly	Hemizygous	missense_variant	X:133025748-133025748	G	C	deleterious(0)	probably_damaging(0.988)	23	M,M	N,N,N	0.7	0.0001444	0.0002807	VUS	PM2_moderate; PP3_supporting	variant is not pathogenic	.	.	.	.	.
USP26	34202084	H042 II-1	Asthenoterato	na	positive	NM_031907.3:c.2396A>G	NP_114113.1:p.Asn799Ser	Hemizygous	missense_variant	X:133025825-133025825	T	C	tolerated(0.12)	possibly_damaging(0.905)	7.028	M,M	N,N,N	0.2	7.219e-05	0	VUS	PM2_moderate; BP4_supporting	variant is not pathogenic	.	.	.	.	.
USP26	35690514	M1884	Azoospermia	elongated spermatids +	positive	NM_031907.3:c.571A>C	NP_114113.1:p.Asn191His	Hemizygous	missense_variant	X:133027650-133027650	T	G	tolerated(0.17)	benign(0.188)	5.79	L,L	N,N,N	0.05	6.166e-05	9.401e-05	VUS	PM1_supporting; PM2_moderate; BP4_supporting	variant is not pathogenic	.	.	.	.	.
USP26	35690514	M2247	Azoospermia	MeiA	negative	NM_031907.3:c.1044dup	NP_114113.1:p.Lys349Ter	Hemizygous	frameshift_variant	X:133027177-133027177	-	T	-	-	-	-	-	#DIV/0!	0	0	LikelyPathogenic	PVS1_strong; PM2_moderate	None	.	.	.	.	.
USP26	15970005	Patient 15	Azoospermia	Maturation arrest	negative	NM_031907.3:c.1037T>A	NP_114113.1:p.Leu346His	Hemizygous	missense_variant	X:133027184-133027184	A	T	deleterious(0)	probably_damaging(0.999)	22.4	M,M	N,N,N	0.7	0.000217	0.001133	VUS	PM2_moderate; PP3_supporting	variant is not pathogenic	.	.	.	.	.
USP26	15970005	Patient 4b	Azoospermia	SCO	negative	NM_031907.3:c.1274C>T	NP_114113.1:p.Pro425Leu	Hemizygous	missense_variant	X:133026947-133026947	G	A	deleterious(0)	benign(0.11)	10.3	N,N	N,N,N	0.2	0	0	VUS	PM2_moderate; BP4_supporting	variant is not pathogenic	.	.	.	.	.
USP26	27089915	W1575	Azoospermia	na	na	NM_031907.3:c.1082T>A	NP_114113.1:p.Leu361His	Hemizygous	missense_variant	X:133027139-133027139	A	T	deleterious(0)	probably_damaging(1)	23.3	M,M	N,N,N	0.7	0	0	LikelyPathogenic	PS3_moderate; PS4_supporting; PM2_moderate; PP3_supporting	no TESE outcome	.	Mutagenesis and Luciferase assay (27089915)	27089915	.	.
USP26	27089915	W168	Azoospermia	na	na	NM_031907.3:c.1129G>T	NP_114113.1:p.Gly377Cys	Hemizygous	missense_variant	X:133027092-133027092	C	A	deleterious(0)	probably_damaging(0.996)	16.7	M,M	N,N,N	0.5	0	0	VUS	PM1_moderate; PM2_moderate	no TESE outcome, variant is not pathogenic	.	.	.	Ubiquitin carboxyl-terminal hydrolase (PF00443)	.
USP26	27089915	W173	Azoospermia	na	na	NM_031907.3:c.1082T>A	NP_114113.1:p.Leu361His	Hemizygous	missense_variant	X:133027139-133027139	A	T	deleterious(0)	probably_damaging(1)	23.3	M,M	N,N,N	0.7	0	0	LikelyPathogenic	PS3_moderate; PS4_supporting; PM2_moderate; PP3_supporting	no TESE outcome	.	Mutagenesis and Luciferase assay (27089915)	27089915	.	.
USP26	27089915	W385	Azoospermia	na	na	NM_031907.3:c.1907A>G	NP_114113.1:p.Asn636Ser	Hemizygous	missense_variant	X:133026314-133026314	T	C	deleterious(0.04)	benign(0.066)	1.968	L,L	N,N,N	0.25	0	0	VUS	PS4_supporting; PM1_moderate; PM2_moderate; BP4_supporting	no TESE outcome, variant is not pathogenic	.	.	25739334	Ubiquitin carboxyl-terminal hydrolase (PF00443)	.
USP26	27089915	W492	Azoospermia	na	na	NM_031907.3:c.125T>C	NP_114113.1:p.Phe42Ser	Hemizygous	missense_variant	X:133028096-133028096	A	G	deleterious(0)	probably_damaging(0.991)	20.7	M,M	N,N,N	0.7	0.0002889	0.0002782	VUS	PS4_supporting; PM2_moderate; PP3_supporting	no TESE outcome, variant is not pathogenic	.	.	25739334	.	.
USP26	27089915	W659	Azoospermia	na	na	NM_031907.3:c.365C>T	NP_114113.1:p.Thr122Ile	Hemizygous	missense_variant	X:133027856-133027856	G	A	tolerated(0.16)	benign(0.041)	0.038	L,L	N,N,N	0.05	0	0	VUS	PM2_moderate; BP4_supporting	no TESE outcome, variant is not pathogenic	.	.	.	.	.
ZMYM5	36572685	GEMINI-158	Azoospermia	na	na	NM_001142684.2:c.97_98insT	NP_001136156.1:p.Asp33ValfsTer13	Homozygous	frameshift_variant	13:19852083-19852083	-	T	-	-	-	-	-	#DIV/0!	0	0.006329	Pathogenic	PVS1_very_strong; PM2_moderate; PM3_supporting	no TESE outcome	.	.	.	.	.

## Sheet: ST7
Supplementary Table S7: LP/P variants classified by ACMG/ClinGen criteria with less stringent thresholds in patients with known TESE outcomes, reclassified using the diagnostic method
Gene	Reference (PubMedID)	Patient_ID	Semen phenotype	Testicular phenotype reported in the mansucript	TESE outcome	Variant (HGVSc)	Variant (HGVSp)	Zigosity	Consequence	Location (hg38)	REF_ALLELE	ALT_ALLELE	SIFT	PolyPhen	CADD_PHRED	MutationAssessor_pred	MutationTaster_pred	Index of pathogenicity	MAX_gnomAD_Exome_AF	MAX_gnomAD_Genome_AF	ACMG_classification (adapted from Wyrwoll et al.)	ACMG_criteria (adapted from Wyrwoll et al.)	Reason_to_be_excluded_less_stringent	ACMG_classification (diagnsotic)	ACMG_criteria (diagnostic)	Reason_to_be_excluded_Standard	PS1 reference	PS3-assay	PS4 reference	PM1-Domain	PM5 reference
ADAD2	32741963	GEMINI-1020	Azoospermia	Incomplete SGA sp-	negative	NM_001145400.2:c.82dup	NP_001138872.1:p.Gln28ProfsTer136	Compound Heterozygous	frameshift_variant	16:84191311-84191311	-	C	-	-	-	-	-	#DIV/0!	0	0	Pathogenic	PVS1_very_strong; PM2_moderate; PM3_moderate; PP4_supporting	None	Pathogenic	PVS1_very_strong; PM2_supporting; PM3_moderate	none	.	.	.	.	.
ADAD2	32741963	GEMINI-1020	Azoospermia	Incomplete SGA sp-	negative	NC_000016.10:g(84184988_84191231)_(84196974_84222217)del	.	Compound Heterozygous	Complete gene deletion	.	.		.	.	.	.	.	#DIV/0!	0	0	Pathogenic	PVS1_very_strong; PM2_moderate; PM3_moderate; PP4_supporting	None	Pathogenic	PVS1_very_strong; PM2_supporting; PM3_moderate	none	.	.	.	.	.
ADAD2	36608931	HG028 II-1	Asthenoterato	na	positive	NM_001145400.2:c.17_18del	NP_001138872.1:p.Gln6ArgfsTer3	Homozygous	frameshift_variant	16:84191246-84191248	AG	-	-	-	-	-	-	#DIV/0!	5.651e-05	0	Pathogenic	PVS1_very_strong; PM2_moderate; PM3_supporting	None	Pathogenic	PVS1_very_strong; PM2_supporting; PM3_supporting	none	.	.	.	.	.
ADAD2	37325547	III-3	Azoospermia	Hypospermatogenesis	positive	NM_001145400.2:c.829G>T	NP_001138872.1:p.Gly277Cys	Compound Heterozygous	missense_variant	16:84195391-84195391	G	T	deleterious(0)	probably_damaging(1)	25.1	.,H	D,D	1	0.0001652	0.0002068	Pathogenic	PS3_supporting; PS4_supporting; PM1_moderate; PM2_moderate; PM3_moderate; PP1_supporting; PP3_supporting	None	Pathogenic	PS3_supporting; PS4_supporting; PM2_supporting; PM3_moderate; PP1_supporting; PP3_strong	none	.	Immunofluorescence and Wester Blot: reduced levels of ADAD2 (37325547)	37325547	Adenosine-deaminase (editase) domain (PF02137)	.
ADAD2	37325547	III-3	Azoospermia	Hypospermatogenesis	positive	NM_001145400.2:c.1192G>A	NP_001138872.1:p.Asp398Asn	Compound Heterozygous	missense_variant	16:84195954-84195954	G	A	deleterious(0)	probably_damaging(0.998)	24.9	.,H	D,D	1	0	0	Likely Pathogenic	PS3_supporting; PM1_moderate; PM2_moderate; PM3_moderate; PP1_supporting; PP3_supporting	None	Likely Pathogenic	PS3_supporting; PM2_supporting; PM3_moderate; PP1_supporting; PP3_supporting	none	.	Immunofluorescence and Wester Blot: reduced levels of ADAD2 (37325547)	.	Adenosine-deaminase (editase) domain (PF02137)	.
ADAD2	37325547	1:IV-1	Azoospermia	Hypospermatogenesis	positive	NM_001145400.2:c.829G>T	NP_001138872.1:p.Gly277Cys	Homozygous	missense_variant	16:84195391-84195391	G	T	deleterious(0)	probably_damaging(1)	25.1	.,H	D,D	1	0.0001652	0.0002068	Likely Pathogenic	PS3_supporting; PS4_supporting; PM1_moderate; PM2_moderate; PM3_supporting; PP3_supporting	None	Pathogenic	PS3_supporting; PS4_supporting; PM2_supporting; PM3_moderate; PP1_supporting; PP3_strong	none	.	Immunofluorescence and Wester Blot: reduced levels of ADAD2 (37325547)	37325547	Adenosine-deaminase (editase) domain (PF02137)	.
ADAD2	35690514	M2408	Azoospermia	SCA	negative	NM_001145400.2:c.516_517insA	NP_001138872.1:p.Leu173ThrfsTer37	Homozygous	frameshift_variant	16:84194539-84194539	-	A	-	-	-	-	-	#DIV/0!	0	0	Pathogenic	PVS1_very_strong; PM2_moderate; PM3_supporting; PP4_supporting	None	Pathogenic	PVS1_very_strong; PM2_supporting; PM3_supporting	none	.	.	.	.	.
ADAD2	36708028	P02	OAT	na	positive	NM_001145400.2:c.1381C>T	NP_001138872.1:p.Arg461Trp	Homozygous	missense_variant	16:84196225-84196225	C	T	deleterious(0.01)	probably_damaging(0.991)	24.5	.,M	N,N	0.7	8.88e-05	9.414e-05	Likely Pathogenic	PS3_moderate; PM2_moderate; PM3_supporting; PP3_supporting	None	VUS	PS3_supporting; PM2_supporting; PM3_supporting	Variant is not a LP/P	.	Immunofluorescence and Wester Blot: reduced levels of ADAD2 (37325547). Moreover, DNAH17 and ADAD2 interaction confirmed by co-immunoprecipitation in the normal testis. Immunofluorescence and Wester Blot: reduced levels DNAH17 in ADAD2 mutation carriers (36708028)	.	.	.
AR	1750490	case 8	Azoospermia	Maturation arrest/germ cell aplasia	negative	NC_000023.11(NM_000044):c.(1890+1_1890-1)_(2172+1_2173-1)del	.	Hemizygous	Partial Gene deletion (exon 4)	.	.		.	.	.	.	.	#DIV/0!	0	0	Pathogenic	PVS1_very_strong; PM2_moderate	None	Likely Pathogenic	PVS1_very_strong; PM2_supporting	none	.	.	.	.	.
AR	19361789	case x	Azoospermia	SCO	negative	NM_000044.6:c.212A>G	NP_000035.2:p.Gln71Arg	Hemizygous	missense_variant	X:67545358-67545358	A	G	tolerated_low_confidence(0.21)	benign(0.023)	18.63	.,L,L,.,.	N,N,N	0.05	0	0	Likely Pathogenic	PS1_strong; PM1_moderate; PM2_moderate; BP4_supporting	None	VUS	PS1_strong; PM1_supporting; PM2_supporting; BP4_moderate	Variant is not a LP/P	LOVD (https://www.lovd.nl/)	.	.	Androgen receptor (PF02166)	.
AR	35809576	GEMINI-17	Azoospermia	SCO	negative	NM_000044.6:c.1723C>G	NP_000035.2:p.Leu575Val	Hemizygous	missense_variant	X:67643362-67643362	C	G	deleterious(0)	probably_damaging(0.986)	22.9	.,.,.,.,.,.	D,D,D,D	1	0.0001473	0.001327	Pathogenic	PS1_strong; PS4_moderate; PM1_moderate; PM2_moderate; PM5_supporting; PP3_supporting	None	Pathogenic	PS1_strong; PS4_supporting; PM2_supporting; PM5_supporting; PP2_supporting; PP3_moderate	none	38614076	.	35809576, 38614076	Zinc finger, C4 type (two domains) (PF00105)	LOVD (https://www.lovd.nl/)
AR	35809576	M1667	Azoospermia	SCO	negative	NM_000044.6:c.1792A>G	NP_000035.2:p.Ser598Gly	Hemizygous	missense_variant	X:67686033-67686033	A	G	deleterious(0)	probably_damaging(0.979)	23	.,.,.,.,.	D,D,D,D	1	0.0006484	0.001449	Pathogenic	PS1_strong; PM1_moderate; PM2_moderate; PM5_moderate; PP3_supporting	None	VUS	PS1_strong; PM5_moderate; PP2_supporting; PP3_supporting; BS1_strong; BS2_moderate	Variant is not a LP/P	LOVD (https://www.lovd.nl/)	.	.	Zinc finger, C4 type (two domains) (PF00105)	LOVD (https://www.lovd.nl/) and ClinVar (https://www.ncbi.nlm.nih.gov/clinvar/)
AR	35809576	M187	Azoospermia	SCO	negative	NM_000044.6:c.1723C>G	NP_000035.2:p.Leu575Val	Hemizygous	missense_variant	X:67643362-67643362	C	G	deleterious(0)	probably_damaging(0.986)	22.9	.,.,.,.,.,.	D,D,D,D	1	0.0001473	0.001327	Pathogenic	PS1_strong; PS4_moderate; PM1_moderate; PM2_moderate; PM5_supporting; PP3_supporting	None	Pathogenic	PS1_strong; PS4_supporting; PM2_supporting; PM5_supporting; PP2_supporting; PP3_moderate	none	38614076	.	35809576, 38614076	Zinc finger, C4 type (two domains) (PF00105)	LOVD (https://www.lovd.nl/)
AR	35809576	M2280	Cryptozoospermia	NA	positive	NM_000044.6:c.1301C>T	NP_000035.2:p.Ser434Phe	Hemizygous	missense_variant	X:67546447-67546447	C	T	deleterious_low_confidence(0)	benign(0.045)	24.6	.,.,.,.,.,.	N,N,N	0.5	0.0001342	0.004237	Likely Pathogenic	PS1_strong; PS4_supporting; PM1_moderate; PM2_moderate	None	VUS	PS1_strong; PM1_supporting; PP3_moderate; BS1_strong; BS2_moderate	Variant is not a LP/P	16151980	.	present study	Androgen receptor (PF02166)	.
AR	35809576	MI_Proband01105	Azoospermia	Hypospermatogenesis	positive	NM_000044.6:c.1025C>T	NP_000035.2:p.Pro342Leu	Hemizygous	missense_variant	X:67546171-67546171	C	T	deleterious_low_confidence(0)	benign(0.204)	22.6	.,.,.,.,.,.	N,N,N	0.5	0.0002221	0.00015	Likely Pathogenic	PS1_strong; PM2_moderate	None	Likely Pathogenic	PS1_strong; PM2_supporting; PP3_supporting	none	17054461	.	.	.	.
BCORL1	38342987	F1-II-1	OAT	na	positive	NM_001379451.1:c.1564G>T	NP_001366380.1:p.Glu522Ter	Hemizygous	stop_gained	X:130014336-130014336	G	T	-	-	35	.,.,.	A,A,A,A	1	0	0	Pathogenic	PVS1_very_strong; PM2_moderate	None	Likely Pathogenic	PVS1_very_strong; PM2_supporting	none	.	.	.	.	.
BCORL1	35809576	M1776	Azoospermia	Hypospermatogenesis	positive	NM_001379451.1:c.3441+2T>C	-	Hemizygous	splice_donor_variant	X:130016215-130016215	T	C	-	-	26.4	-	-	1	0	0	Pathogenic	PVS1_very_strong; PM2_moderate	None	VUS	PVS1_moderate; PM2_supporting	Variant is not a LP/P	.	.	.	.	.
BCORL1	35809576	MI_Proband02044	Azoospermia	Hypospermatogenesis	positive	NM_001379451.1:c.1478T>C	NP_001366380.1:p.Val493Ala	Hemizygous	missense_variant	X:130014250-130014250	T	C	deleterious(0)	possibly_damaging(0.832)	22.3	.,.,.	N,N,N,N	0.625	1.222e-05	1.896e-05	Likely Pathogenic	PS1_strong; PM2_moderate	None	VUS	PM2_supporting; BP4_supporting	Variant is not a LP/P	LOVD (https://www.lovd.nl/)	.	.	.	.
DCAF12L1	35809576	GEMINI-712	Azoospermia	Maturation Arrest	negative	NM_178470.5:c.433C>T	NP_848565.2:p.Gln145Ter	Hemizygous	stop_gained	X:126552176-126552176	G	A	-	-	25.9	-	A	1	0	0	Likely Pathogenic	PVS1_strong; PM2_moderate; PP4_supporting	None	VUS	PVS1_strong; PM2_supporting	Variant is not a LP/P	.	.	.	.	.
DCAF12L1	35809576	GEMINI-862	Azoospermia	MeiA	negative	NM_178470.5:c.1344dup	NP_848565.2:p.Pro449AlafsTer46	Hemizygous	frameshift_variant	X:126551264-126551264	-	GC	-	-	-	-	-	#DIV/0!	0	0	Likely Pathogenic	PVS1_strong; PM2_moderate; PP4_supporting	None	VUS	PVS1_moderate; PM2_supporting	Variant is not a LP/P	.	.	.	.	.
DMRT1	35690514	M1317	Azoospermia	SCO	negative	NM_021951.3:c.344T>A	NP_068770.2:p.Met115Lys	Heterozygous	missense_variant	9:842182-842182	T	A	deleterious(0)	benign(0.393)	24.8	H	D	0.8	0	0	Likely Pathogenic	PS3_supporting; PM1_moderate; PM2_moderate; PP3_supporting; PP4_supporting	None	VUS	PS3_supporting; PM1_supporting; PM2_supporting	Variant is not a LP/P	.	Luciferase assay: complete loss of function for transcriptional repression (36572623)	.	DNA binding domain (PF00751)	.
DMRT1	38614076	Subject12	severe oligozoospermia	na	positive	NM_021951.3:c.395G>A	NP_068770.2:p.Gly132Asp	Heterozygous	missense_variant	9:847000-847000	G	A	deleterious(0)	probably_damaging(1)	26	M	D,D	0.9	0	0	Likely Pathogenic	PS1_strong; PM2_moderate; PP3_supporting	None	VUS	PS1_strong; PM2_supporting	Variant is not a LP/P	38614076	.	.	.	.
DNMT1	35690514	M1779	Azoospermia	elongated spermatids +	positive	NM_001130823.3:c.4793C>T	NP_001124295.1:p.Pro1598Leu	Heterozygosus	missense_variant	19:10134288-10134288	G	A	deleterious_low_confidence(0)	probably_damaging(1)	26.5	M,.	D,D,D	0.9	5.44e-05	0	Likely Pathogenic	PM1_supporting; PM2_moderate; PM3_moderate; PP2_supporting; PP3_supporting	None	VUS	PM2_supporting; PM3_moderate; PP2_supporting; PP3_supporting	Variant is not a LP/P	.	.	.	.	.
KCTD19	37485353	P2034	Azoospermia	SCA	negative	NM_001100915.3:c.1897C>T	NP_001094385.1:p.Gln633Ter	Homozygous	stop_gained	16:67293865-67293865	G	A	-	-	37	-	A	1	0	0	Pathogenic	PVS1_very_strong; PM2_moderate; PM3_supporting	None	Pathogenic	PVS1_very_strong; PM2_supporting; PM3_supporting	none	.	.	.	.	.
KCTD19	37485353	P7864	Azoospermia	SCA	negative	NM_001100915.3:c.200_201dup	NP_001094385.1:p.Tyr68ThrfsTer17	Homozygous	frameshift_variant	16:67320687-67320687	-	AGT	-	-	-	-	-	#DIV/0!	5.562e-05	0	Pathogenic	PVS1_very_strong; PM2_moderate; PM3_supporting	None	Pathogenic	PVS1_very_strong; PM2_supporting; PM3_supporting	none	.	.	.	.	.
LUZP4	35809576	GEMINI-398	Azoospermia	Mixed atrophy	positive	NM_016383.5:c.669_672del	NP_057467.1:p.Glu223AspfsTer23	Hemizygous	frameshift_variant	X:115306530-115306534	GAGA	-	-	-	-	-	-	#DIV/0!	0	0	Likely Pathogenic	PVS1_strong; PM2_moderate	None	VUS	PVS1_strong; PM2_supporting	Variant is not a LP/P	.	.	.	.	.
M1AP	38073178	GEMINI-1678	severe oligozoospermia	na	positive	NM_001321739.2:c.949G>A	NP_001308668.1:p.Gly317Arg	Homozygous	missense_variant	2:74575563-74575563	C	T	deleterious(0)	probably_damaging(1)	24.9	M,M,M	D,D,D,D	0.9	9.7e-05	0.0001617	Likely Pathogenic	PS1_strong; PS4_supporting; PM2_moderate; PM3_supporting; PP3_supporting	none	Likely Pathogenic	PS1_strong; PS4_supporting; PM2_supporting; PM3_supporting	none	ClinVar (https://www.ncbi.nlm.nih.gov/clinvar/)	.	32673564	.	.
M1AP	38073178	GEMINI-1969	severe oligozoospermia	na	positive	NM_001321739.2:c.676dup	NP_001308668.1:p.Trp226LeufsTer4	Homozygous	frameshift_variant	2:74581766-74581766	-	CA	-	-	28.4	-	-	1	0.003808	0.003968	Pathogenic	PVS1_very_strong; PS4_moderate; PM2_moderate; PM3_supporting	None	Pathogenic	PVS1_very_strong; PS4_moderate; PM2_supporting; PM3_moderate	none	.	.	present study, 38073178, 32673564, 35690514, 38614076	.	.
M1AP	32017041	II-1a	severe oligozoospermia	na	positive	NM_001321739.2:c.1435-1G>A	-	Homozygous	splice_acceptor_variant	2:74558875-74558875	C	T	-	-	33	-	-	1	0	0	Likely Pathogenic	PVS1_strong; PM2_moderate; PM3_supporting	None	Likely Pathogenic	PVS1_strong; PM2_supporting; PM3_supporting	none	.	.	.	.	.
M1AP	32673564	M1792	Azoospermia	MeiA	negative	NM_001321739.2:c.676dup	NP_001308668.1:p.Trp226LeufsTer4	Homozygous	frameshift_variant	2:74581766-74581766	-	CA	-	-	28.4	-	-	1	0.003808	0.003968	Pathogenic	PVS1_very_strong; PS4_moderate; PM2_moderate; PM3_supporting; PP4_supporting	None	Pathogenic	PVS1_very_strong; PS4_moderate; PM2_supporting; PM3_moderate	none	.	.	present study, 38073178, 32673564, 35690514, 38614076	.	.
M1AP	35690514	M2062	Cryptozoospermia	na	positive	NM_001321739.2:c.676dup	NP_001308668.1:p.Trp226LeufsTer4	Homozygous	frameshift_variant	2:74581766-74581766	-	CA	-	-	28.4	-	-	1	0.003808	0.003968	Pathogenic	PVS1_very_strong; PS4_moderate; PM2_moderate; PM3_supporting	None	Pathogenic	PVS1_very_strong; PS4_moderate; PM2_supporting; PM3_moderate	none	.	.	present study, 38073178, 32673564, 35690514, 38614076	.	.
M1AP	32673564	M330	Azoospermia	MeiA	negative	NM_001321739.2:c.676dup	NP_001308668.1:p.Trp226LeufsTer4	Homozygous	frameshift_variant	2:74581766-74581766	-	CA	-	-	28.4	-	-	1	0.003808	0.003968	Pathogenic	PVS1_very_strong; PS4_moderate; PM2_moderate; PM3_supporting; PP4_supporting	None	Pathogenic	PVS1_very_strong; PS4_moderate; PM2_supporting; PM3_moderate	none	.	.	present study, 38073178, 32673564, 35690514, 38614076	.	.
M1AP	32673564	M864	Azoospermia	MeiA	negative	NM_001321739.2:c.676dup	NP_001308668.1:p.Trp226LeufsTer4	Homozygous	frameshift_variant	2:74581766-74581766	-	CA	-	-	28.4	-	-	1	0.003808	0.003968	Pathogenic	PVS1_very_strong; PS4_moderate; PM2_moderate; PM3_supporting; PP4_supporting	None	Pathogenic	PVS1_very_strong; PS4_moderate; PM2_supporting; PM3_moderate	none	.	.	present study, 38073178, 32673564, 35690514, 38614076	.	.
M1AP	32673564	MI-0006-P	Azoospermia	SCA	negative	NM_001321739.2:c.676dup	NP_001308668.1:p.Trp226LeufsTer4	Homozygous	frameshift_variant	2:74581766-74581766	-	CA	-	-	28.4	-	-	1	0.003808	0.003968	Pathogenic	PVS1_very_strong; PS4_moderate; PM2_moderate; PM3_supporting; PP4_supporting	None	Pathogenic	PVS1_very_strong; PS4_moderate; PM2_supporting; PM3_moderate	none	.	.	present study, 38073178, 32673564, 35690514, 38614076	.	.
M1AP	32673564	RU01691	Azoospermia	Incomplete SCA sp+	positive	NM_001321739.2:c.676dup	NP_001308668.1:p.Trp226LeufsTer4	Homozygous	frameshift_variant	2:74581766-74581766	-	CA	-	-	28.4	-	-	1	0.003808	0.003968	Pathogenic	PVS1_very_strong; PS4_moderate; PM2_moderate; PM3_supporting; PP4_supporting	None	Pathogenic	PVS1_very_strong; PS4_moderate; PM2_supporting; PM3_moderate	none	.	.	present study, 38073178, 32673564, 35690514, 38614076	.	.
M1AP	32673564	T1024	Azoospermia	Round spermatids arrest	negative	NM_001321739.2:c.1166C>T	NP_001308668.1:p.Pro389Leu	Homozygous	missense_variant	2:74562332-74562332	G	A	deleterious(0.02)	probably_damaging(0.999)	29	M,M,M	D,D,D,D	0.9	5.437e-05	2.412e-05	Likely Pathogenic	PM1_supporting; PM2_moderate; PM3_supporting; PP3_supporting; PP4_supporting	None	VUS	PM2_supporting; PM3_supporting	Variant is not a LP/P	.	.	.	.	.
MCM9	36769638	IV.3	Azoospermia	SCOS	negative	NM_017696.3:c.394C>T	NP_060166.2:p.Arg132Ter	Homozygous	stop_gained	6:118924038-118924038	G	A	-	-	37	.,.,.,.	A,A	1	1.764e-05	1.47e-05	Pathogenic	PVS1_very_strong; PS4_supporting; PM2_moderate; PM3_supporting; PP1_supporting	None	Pathogenic	PVS1_very_strong; PS4_supporting; PM2_supporting; PM3_supporting; PP1_supporting	none	.	.	35690514	.	.
MEI1	32469048	NOA249	Azoospermia	Maturation Arrest	negative	NM_152513.4:c.3002del	NP_689726.3:p.Ala1001GlufsTer42	Homozygous	frameshift_variant	22:41781759-41781760	C	-	-	-	-	-	-	#DIV/0!	0.0002782	0	Pathogenic	PVS1_very_strong; PM2_moderate; PM3_supporting; PP4_supporting	None	Pathogenic	PVS1_very_strong; PM2_supporting; PM3_supporting	none	.	.	.	.	.
MEI1	35413094	P4	Azoospermia	Maturation Arrest	negative	NM_152513.4:c.299-2A>G	-	Compound Heterozygous	splice_acceptor_variant	22:41705502-41705502	A	G	-	-	33	-	-	1	0	0	Pathogenic	PVS1_very_strong; PM2_moderate; PM3_moderate; PP4_supporting	None	Pathogenic	PVS1_very_strong; PM2_supporting; PM3_moderate	c.het with a VUS	.	.	.	.	.
MEI1	35413094	P4	Azoospermia	Maturation Arrest	negative	NM_152513.4:c.950C>T	NP_689726.3:p.Ala317Val	Compound Heterozygous	missense_variant	22:41729750-41729750	C	T	deleterious(0)	possibly_damaging(0.751)	23.9	M,.	D,D,D,D	0.8	0.0001717	0.0002352	Likely Pathogenic	PM1_supporting; PM2_moderate; PM3_moderate; PP3_supporting; PP4_supporting	None	VUS	PM2_supporting; PM3_moderate; BP4_moderate	Variant is not a LP/P	.	.	.	.	.
MEI1	36759719	P7600	Azoospermia	Complete SCA sp-	negative	NM_152513.4:c.186G>C	NP_689726.3:p.Lys62Asn	Compound Heterozygous	missense_variant	22:41703342-41703342	G	C	deleterious(0)	probably_damaging(0.999)	26.8	M	D,D,D,D	0.9	0	0	Likely Pathogenic	PS3_moderate; PM1_supporting; PM2_moderate; PM3_moderate; PP3_supporting; PP4_supporting	None	VUS	PS3_supporting; PM2_supporting; PM3_moderate; BP4_moderate	Variant is not a LP/P	.	Immunofluorescence , immunocytochemistry , plasmid mutagenesis and Western Blot (36759719)	.	.	.
MEI1	36759719	P7600	Azoospermia	Complete SCA sp-	negative	NM_152513.4:c.251del	NP_689726.3:p.Val84GlyfsTer12	Compound Heterozygous	frameshift_variant	22:41703406-41703407	T	-	-	-	-	-	-	#DIV/0!	0	0	Pathogenic	PVS1_very_strong; PS3_moderate; PM2_moderate; PM3_moderate; PP1_supporting; PP4_supporting	None	Pathogenic	PVS1_very_strong; PS3_supporting; PM2_supporting; PM3_moderate; PP1_supporting	c.het with a VUS	.	Immunofluorescence , immunocytochemistry , plasmid mutagenesis and Western Blot (36759719)	.	.	.
MEIOB	30838384	I1	Azoospermia	Complete SCA sp-	negative	NM_001163560.3:c.1098del	NP_001157032.1:p.Leu367TrpfsTer13	Homozygous	frameshift_variant	16:1839374-1839375	C	-	-	-	-	-	-	#DIV/0!	0	0	Pathogenic	PVS1_very_strong; PS4_supporting; PM2_moderate; PM3_supporting; PP1_supporting; PP4_supporting	None	Pathogenic	PVS1_very_strong; PS4_supporting; PM2_supporting; PM3_moderate; PP1_supporting	none	.	.	30838384	.	.
MEIOB	37715646	M1/M1	Azoospermia	Complete SCA sp-	negative	NM_001163560.3:c.814C>T	NP_001157032.1:p.Arg272Ter	Compound Heterozygous	stop_gained	16:1844928-1844928	G	A	-	-	41	.,.,.	A,A,A,A,A	1	6.424e-05	4.836e-05	Pathogenic	PVS1_very_strong; PS4_moderate; PM2_moderate; PM3_moderate; PP4_supporting	None	Pathogenic	PVS1_very_strong; PS4_supporting; PM2_supporting; PM3_moderate	c.het with a VUS	.	.	30838384, 35991565	.	.
MEIOB	37715646	M1/M1	Azoospermia	Complete SCA sp-	negative	NM_001163560.3:c.976G>A	NP_001157032.1:p.Ala326Thr	Compound Heterozygous	missense_variant	16:1841878-1841878	C	T	deleterious(0.01)	possibly_damaging(0.874)	25.2	.,M,M	D,D,D,D,D	0.8	0	0	Likely Pathogenic	PM2_moderate; PM3_moderate; PP3_supporting; PP4_supporting	None	VUS	PM2_supporting; PM3_moderate; BP4_supporting	Variant is not a LP/P	.	.	.	.	.
MEIOB	37715646	M3/M3	Azoospermia	Complete SCA sp-	negative	NM_001163560.3:c.528+3A>C	-	Homozygous	splice_donor_region_variant,intron_variant	16:1857732-1857732	T	G	-	-	23.4	-	-	1	0	0	Likely Pathogenic	PS3_moderate; PM2_moderate; PM3_supporting; PP4_supporting	None	VUS	PM2_supporting; PM3_supporting	Variant is not a LP/P	.	Minigene assay: mutation result in exon skipping, Co-immunoprecipitation and immunoblotting assays	.	.	.
MEIOB	35172124	P0074	Azoospermia	MeiA	negative	NM_001163560.3:c.1118_1121del	NP_001157032.1:p.Phe373SerfsTer6	Homozygous	frameshift_variant	16:1839351-1839355	TTCT	-	-	-	-	-	-	#DIV/0!	0	0	Pathogenic	PVS1_very_strong; PM2_moderate; PM3_supporting; PP4_supporting	None	Pathogenic	PVS1_very_strong; PM2_supporting; PM3_supporting	none	.	.	.	.	.
MEIOB	30838384	PS1	Azoospermia	Complete SCA sp-	negative	NM_001163560.3:c.1098del	NP_001157032.1:p.Leu367TrpfsTer13	Homozygous	frameshift_variant	16:1839374-1839375	C	-	-	-	-	-	-	#DIV/0!	0	0	Pathogenic	PVS1_very_strong; PS4_supporting; PM2_moderate; PM3_supporting; PP4_supporting	None	Pathogenic	PVS1_very_strong; PS4_supporting; PM2_supporting; PM3_moderate; PP1_supporting	none	.	.	30838384	.	.
MLH3	33517345	NA2	severe oligozoospermia	na	positive	NM_001040108.2:c.3633del	NP_001035197.1:p.Asn1211LysfsTer49	Homozygous	frameshift_variant	14:75038349-75038350	T	-	-	-	-	-	-	#DIV/0!	0	0	Pathogenic	PVS1_very_strong; PM2_moderate; PM3_supporting	None	Pathogenic	PVS1_very_strong; PM2_supporting; PM3_supporting	none	.	.	.	.	.
MSH4	34755185	AMC-01	Azoospermia	SCA	negative	NM_002440.4:c.2198C>A	NP_002431.2:p.Ser733Ter	Homozygous	stop_gained	1:75889341-75889341	C	A	-	-	43	-	A	1	0.000117	0.0003529	Pathogenic	PVS1_very_strong; PM2_moderate; PM3_supporting; PP4_supporting	None	Pathogenic	PVS1_very_strong; PM2_supporting; PM3_supporting	none	.	.	.	.	.
MSH4	33448284	case99	Azoospermia	Complete SCA sp-	negative	NM_002440.4:c.2261C>T	NP_002431.2:p.Ser754Leu	Homozygous	missense_variant	1:75890730-75890730	C	T	deleterious(0)	probably_damaging(0.999)	29	M	D	0.9	0.0001247	7.361e-05	Likely Pathogenic	PS4_supporting; PM1_moderate; PM2_moderate; PM3_supporting; PP1_supporting; PP3_supporting; PP4_supporting; BP1_supporting	None	Pathogenic	PS1_strong; PS4_supporting; PM2_supporting; PM3_moderate; PP1_supporting; PP3_strong	none	ClinVar (https://www.ncbi.nlm.nih.gov/clinvar/)	.	Clinvar submission	MutS domain V (PF00488)	.
MSH4	33437391	F1 II-1	Azoospermia	MeiA	negative	NM_002440.4:c.1552C>T	NP_002431.2:p.Gln518Ter	Homozygous	stop_gained	1:75879003-75879003	C	T	-	-	47	-	A	1	0	0	Pathogenic	PVS1_very_strong; PS3_supporting; PM2_moderate; PM3_supporting; PP4_supporting	None	Pathogenic	PVS1_very_strong; PS3_supporting; PM2_supporting; PM3_supporting	none	.	Immunohistochemistry and qPCR: levels of MSH4 were significantly decreased (33437391)	.	.	.
MSH4	38175272	II-1b	Azoospermia	Complete SCA sp-	negative	NM_002440.4:c.118C>T	NP_002431.2:p.Gln40Ter	Homozygous	stop_gained	1:75797103-75797103	C	T	-	-	32	-	A	1	0	0	Pathogenic	PVS1_very_strong; PM2_moderate; PM3_supporting; PP1_supporting; PP4_supporting	None	Pathogenic	PVS1_very_strong; PM2_supporting; PM3_supporting; PP1_supporting	none	.	.	.	.	.
MSH4	32741963	M1916	Azoospermia	na	negative	NM_002440.4:c.2261C>T	NP_002431.2:p.Ser754Leu	Homozygous	missense_variant	1:75890730-75890730	C	T	deleterious(0)	probably_damaging(0.999)	29	M	D	0.9	0.0001247	7.361e-05	Pathogenic	PS1_strong; PS4_moderate; PM1_moderate; PM2_moderate; PM3_supporting; PP3_supporting	None	Pathogenic	PS1_strong; PS4_supporting; PM2_supporting; PM3_moderate; PP1_supporting; PP3_strong	none	Clinvar (https://www.ncbi.nlm.nih.gov/clinvar/)	.	33448284 and Clinvar (https://www.ncbi.nlm.nih.gov/clinvar/)	MutS domain V (PF00488)	.
MSH4	34755185	M2047	Azoospermia	SCA	negative	NM_002440.4:c.1453C>T	NP_002431.2:p.Gln485Ter	Compound Heterozygous	stop_gained	1:75878231-75878231	C	T	-	-	40	-	A	1	0	0	Pathogenic	PVS1_very_strong; PM2_moderate; PM3_moderate; PP4_supporting	None	Pathogenic	PVS1_very_strong; PM2_supporting; PM3_moderate	none	.	.	.	.	.
MSH4	34755185	M2047	Azoospermia	SCA	negative	NM_002440.4:c.1686del	NP_002431.2:p.Val563Ter	Compound Heterozygous	frameshift_variant	1:75880057-75880058	A	-	-	-	-	-	-	#DIV/0!	0	0	Pathogenic	PVS1_very_strong; PM2_moderate; PM3_moderate; PP4_supporting	None	Pathogenic	PVS1_very_strong; PM2_supporting; PM3_moderate	none	.	.	.	.	.
MSH4	35090489	P21504	Azoospermia	SCA	negative	NM_002440.4:c.2222_2225del	NP_002431.2:p.Lys741ArgfsTer2	Homozygous	frameshift_variant,splice_region_variant	1:75889364-75889368	AAGA	-	-	-	-	-	-	#DIV/0!	0	0	Pathogenic	PVS1_very_strong; PS4_supporting; PM2_moderate; PM3_supporting; PP4_supporting	None	Pathogenic	PVS1_very_strong; PS4_supporting; PM2_supporting; PM3_supporting	none	.	.	Clinvar submission	.	.
MSH4	35090489	P9359	Azoospermia	SCA	negative	NM_002440.4:c.805_812del	NP_002431.2:p.Val269GlnfsTer16	Homozygous	frameshift_variant	1:75815125-75815133	GTTCAGTC	-	-	-	-	-	-	#DIV/0!	0	0	Pathogenic	PVS1_very_strong; PM2_moderate; PM3_supporting; PP4_supporting	None	Pathogenic	PVS1_very_strong; PM2_supporting; PM3_supporting	none	.	.	.	.	.
MSH4	35090489	P9517	Azoospermia	SCA	negative	NM_002440.4:c.1950G>A	NP_002431.2:p.Trp650Ter	Compound Heterozygous	stop_gained	1:75883664-75883664	G	A	-	-	43	-	A	1	1.76e-05	0	Pathogenic	PVS1_very_strong; PM2_moderate; PM3_moderate; PP1_supporting; PP4_supporting	None	Pathogenic	PVS1_very_strong; PM2_supporting; PM3_moderate; PP1_supporting	none	.	.	.	.	.
MSH4	35090489	P9517	Azoospermia	SCA	negative	NM_002440.4:c.2179del	NP_002431.2:p.Asp727MetfsTer11	Compound Heterozygous	frameshift_variant	1:75889321-75889322	G	-	-	-	-	-	-	#DIV/0!	0	0	Pathogenic	PVS1_very_strong; PM2_moderate; PM3_moderate; PP1_supporting; PP4_supporting	None	Pathogenic	PVS1_very_strong; PM2_supporting; PM3_moderate; PP1_supporting	none	.	.	.	.	.
PASD1	35809576	M2527	Cryptozoospermia	NA	positive	NM_173493.3:c.512dup	NP_775764.2:p.Asn172LysfsTer21	Hemizygous	frameshift_variant	X:151623027-151623027	-	TG	-	-	-	-	-	#DIV/0!	0	0	Pathogenic	PVS1_very_strong; PS4_supporting; PM2_moderate	None	Pathogenic	PVS1_very_strong; PS4_supporting; PM2_supporting	none	.	.	35809576	.	.
PASD1	35809576	M2664	Cryptozoospermia	NA	positive	NM_173493.3:c.512dup	NP_775764.2:p.Asn172LysfsTer21	Hemizygous	frameshift_variant	X:151623027-151623027	-	TG	-	-	-	-	-	#DIV/0!	0	0	Pathogenic	PVS1_very_strong; PS4_supporting; PM2_moderate	None	Pathogenic	PVS1_very_strong; PS4_supporting; PM2_supporting	none	.	.	35809576	.	.
PSMC3IP	35413094	P7	Azoospermia	SCA	negative	NM_016556.4:c.334del	NP_057640.1:p.Ala112LeufsTer10	Homozygous	frameshift_variant	17:42574101-42574102	G	-	-	-	-	-	-	#DIV/0!	0	0	Pathogenic	PVS1_very_strong; PM2_moderate; PM3_supporting	None	Pathogenic	PVS1_very_strong; PM2_supporting; PM3_supporting	none	.	.	.	.	.
RAD21L1	35690514	M2375	Azoospermia	MeiA	negative	NM_001384355.1:c.85A>T	NP_001371284.1:p.Lys29Ter	Homozygous	stop_gained	20:1228538-1228538	A	T	-	-	37	.,.,.	A,A,A	1	0	0	Pathogenic	PVS1_very_strong; PM2_moderate; PM3_supporting; PP4_supporting	None	Pathogenic	PVS1_very_strong; PM2_supporting; PM3_supporting	none	.	.	.	.	.
RBBP7	35809576	M2204	Azoospermia	SCO	negative	NM_002893.4:c.1118_1119insAGGAAA	NP_002884.1:p.Thr373_Ala374insGlyAsn	Hemizygous	inframe_insertion	X:16845918-16845918	-	ATTTCCT	-	-	-	-	-	#DIV/0!	0	0	Likely Pathogenic	PM1_moderate; PM2_moderate; PM4_moderate; PP4_supporting	None	VUS	PM2_supporting; PM4_moderate	Variant is not a LP/P	.	.	.	WD domain, G-beta repeat (PF00400)	.
RBBP7	37843278	NA5	Azoospermia	SGA	negative	NM_002893.4:c.1200dup	NP_002884.1:p.Trp401MetfsTer5	Hemizygous	frameshift_variant	X:16845837-16845837	-	A	-	-	-	-	-	#DIV/0!	0	0	Pathogenic	PVS1_very_strong; PM2_moderate; PP1_supporting; PP4_supporting	None	Likely Pathogenic	PVS1_strong; PM2_supporting; PP1_supporting	none	.	.	.	.	.
SCML1	31916079	case 89	Azoospermia	SCA	negative	NC_000023.11:g.17391104_18112131del	.	Hemizygous	Complete gene deletion	.	.		.	.	.	.	.	#DIV/0!	0	0	Pathogenic	PVS1_very_strong; PM2_moderate; PP4_supporting	None	Likely Pathogenic	PVS1_very_strong; PM2_supporting	none	.	.	.	.	.
SHOC1	35485979	F1:II-2	Azoospermia	Complete SCA sp-	negative	NM_001378211.1:c.232_233del	NP_001365140.1:p.Phe78LeufsTer7	Homozygous	frameshift_variant	9:111780953-111780955	TT	-	-	-	-	-	-	#DIV/0!	0	0	Pathogenic	PVS1_very_strong; PS4_supporting; PM2_moderate; PM3_supporting; PP4_supporting	None	Pathogenic	PVS1_very_strong; PS4_supporting; PM2_supporting; PM3_supporting	none	.	.	32900840	.	.
SHOC1	36572685	GEMINI-377	Azoospermia	MeiA	negative	NM_001378211.1:c.1277_1278del	NP_001365140.1:p.Glu426ValfsTer25	Homozygous	frameshift_variant	9:111738418-111738420	AG	-	-	-	-	-	-	#DIV/0!	0	0	Pathogenic	PVS1_very_strong; PM2_moderate; PM3_supporting; PP4_supporting	None	Pathogenic	PVS1_very_strong; PM2_supporting; PM3_supporting	none	.	.	.	.	.
SHOC1	32900840	Individual	Azoospermia	Complete SCA sp-	negative	NM_001378211.1:c.1464del	NP_001365140.1:p.Asp488GlufsTer50	Homozygous	frameshift_variant	9:111728002-111728003	T	-	-	-	-	-	-	#DIV/0!	0	0	Pathogenic	PVS1_very_strong; PS3_supporting; PM2_moderate; PM3_supporting; PP4_supporting	None	Pathogenic	PVS1_very_strong; PS3_supporting; PM2_supporting; PM3_supporting	none	.	Meiotic spread (32900840)	.	.	.
SHOC1	32741963	M2046	Azoospermia	Complete SCA sp-	negative	NM_001378211.1:c.1137_1140del	NP_001365140.1:p.Glu379AspfsTer6	Compound Heterozygous	frameshift_variant	9:111741509-111741513	AAGA	-	-	-	-	-	-	#DIV/0!	6.172e-05	0	Pathogenic	PVS1_very_strong; PM2_moderate; PM3_moderate; PP4_supporting	None	Pathogenic	PVS1_very_strong; PM2_supporting; PM3_moderate	none	.	.	.	.	.
SHOC1	32741963	M2046	Azoospermia	Complete SCA sp-	negative	NM_001378211.1:c.1543del	NP_001365140.1:p.Ser515LeufsTer23	Compound Heterozygous	frameshift_variant	9:111727923-111727924	T	-	-	-	-	-	-	#DIV/0!	0	0	Pathogenic	PVS1_very_strong; PM2_moderate; PM3_moderate; PP4_supporting	None	Pathogenic	PVS1_very_strong; PM2_supporting; PM3_moderate	none	.	.	.	.	.
SHOC1	32741963	M2046	Azoospermia	Complete SCA sp-	negative	NM_001378211.1:c.1539T>A	NP_001365140.1:p.Cys513Ter	Compound Heterozygous	stop_gained	9:111727928-111727928	A	T	-	-	36	.,.,.,.	A,A,A,A	1	0	0	Pathogenic	PVS1_very_strong; PM2_moderate; PM3_moderate; PP4_supporting	None	Pathogenic	PVS1_very_strong; PM2_supporting; PM3_moderate	none	.	.	.	.	.
SHOC1	32900840	Proband1	Azoospermia	Complete SCA sp-	negative	NM_001378211.1:c.1582G>T	NP_001365140.1:p.Glu528Ter	Compound Heterozygous	stop_gained	9:111727885-111727885	C	A	-	-	35	.,.,.,.	A,A,A,A	1	5.841e-05	0	Pathogenic	PVS1_very_strong; PM2_moderate; PM3_moderate; PP1_supporting; PP4_supporting	None	Pathogenic	PVS1_very_strong; PM2_supporting; PM3_moderate; PP1_supporting	none	.	.	.	.	.
SHOC1	32900840	Proband1	Azoospermia	Complete SCA sp-	negative	NM_001378211.1:c.233del	NP_001365140.1:p.Phe78SerfsTer16	Compound Heterozygous	frameshift_variant	9:111780953-111780954	T	-	-	-	-	-	-	#DIV/0!	0	0	Pathogenic	PVS1_very_strong; PS3_supporting; PS4_supporting; PM2_moderate; PM3_moderate; PP1_supporting; PP4_supporting	None	Pathogenic	PVS1_very_strong; PS3_supporting; PS4_supporting; PM2_supporting; PM3_moderate; PP1_supporting	none	.	Meiotic spread (32900840)	35485979	.	.
SHOC1	32900840	Proband2	Azoospermia	Complete SCA sp-	negative	NM_001378211.1:c.1195del	NP_001365140.1:p.His399ThrfsTer9	Homozygous	frameshift_variant	9:111738501-111738502	C	-	-	-	-	-	-	#DIV/0!	0	0	Pathogenic	PVS1_very_strong; PS3_supporting; PM2_moderate; PM3_supporting; PP1_supporting; PP4_supporting	None	Pathogenic	PVS1_very_strong; PS3_supporting; PM2_supporting; PM3_supporting; PP1_supporting	none	.	Meiotic spread (32900840)	.	.	.
STAG3	32634216	II-1c	Azoospermia	SCA	negative	NM_001282717.2:c.962G>A	NP_001269646.1:p.Arg321His	Homozygous	missense_variant	7:100197176-100197176	G	A	deleterious(0)	benign(0.178)	25.4	M,.,.,.,M	D,D,D	0.7	0	0	Likely Pathogenic	PS3_supporting; PM2_moderate; PM3_supporting; PP1_supporting; PP3_supporting; PP4_supporting; BP1_supporting	None	VUS	PS3_supporting; PM2_supporting; PM3_supporting; PP1_supporting; PP2_supporting	Variant is not a LP/P	.	Immunohistochemistry: aberrant STAG3 expression in testicular tissue (32634216)	.	.	.
STAG3	35176428	III-1	Azoospermia	SCA	negative	NM_001282717.2:c.1953_1955del	NP_001269646.1:p.Leu652del	Homozygous	inframe_deletion	7:100200860-100200863	GCT	-	-	-	-	-	-	#DIV/0!	0	0	Likely Pathogenic	PM1_supporting; PM2_moderate; PM3_supporting; PM4_supporting; PP1_supporting; PP4_supporting	None	VUS	PM2_supporting; PM3_supporting; PM4_supporting; PP1_supporting	Variant is not a LP/P	.	.	.	.	.
SYCE1	33728612	A5181	Azoospermia	Complete SCA sp-	negative	NC_000010.10:g(133467968-133554847)_(133565583_133625099)del	.	Homozygous	Complete gene deletion	.	.		.	.	.	.	.	#DIV/0!	0	0	Pathogenic	PVS1_very_strong; PS3_moderate; PS4_moderate; PM2_moderate; PM3_supporting; PP4_supporting	None	Pathogenic	PVS1_very_strong; PS3_supporting; PS4_moderate; PM2_supporting; PM3_moderate	none	.	Knock-out of Syce1 in mice results in complete loss of tripartite SC structure and defects in gametogenesis (19247432).	35690514, 36041235, 35718780, 30478911	.	.
SYCE1	31916078	AZO-III-13	Azoospermia	na	negative	NM_001143764.3:c.375-2del	-	Homozygous	splice_acceptor_variant	10:133557157-133557158	A	-	-	-	-	-	-	#DIV/0!	0	0	Pathogenic	PVS1_very_strong; PM2_moderate; PM3_supporting; PP1_supporting	None	Pathogenic	PVS1_very_strong; PM2_supporting; PM3_supporting; PP1_supporting	none	.	.	.	.	.
SYCE1	34718620	case 86	Azoospermia	SCA	negative	NM_001143764.3:c.271+2T>C	-	Homozygous	splice_donor_variant	10:133558875-133558875	A	G	-	-	30	-	-	1	0	0	Pathogenic	PVS1_very_strong; PS3_supporting; PM2_moderate; PM3_supporting; PP4_supporting	None	Pathogenic	PVS1_very_strong; PS3_supporting; PM2_supporting; PM3_supporting	none	.	Minigene assay: mutation result in exon 4 skipping (34718620)	.	.	.
SYCE1	35023261	case 87	Azoospermia	Complete SCA sp-	negative	NM_001143764.3:c.689_690del	NP_001137236.1:p.Phe230SerfsTer21	Homozygous	frameshift_variant	10:133555808-133555810	TT	-	-	-	-	-	-	#DIV/0!	0.0001088	2.412e-05	Pathogenic	PVS1_very_strong; PS3_moderate; PS4_moderate; PM2_moderate; PM3_supporting; PP4_supporting	None	Pathogenic	PVS1_very_strong; PS3_supporting; PS4_supporting; PM2_supporting; PM3_moderate	none	.	WB on blood cells: SYCE1 protein size and expression was significantly reduced. Immunohistochemistry on testis: nuclear localization of SYCE1 was abnormal in the NOA patient, migrating from the nucleus to the cytoplasm. In vitro (human 293T cell line) experiments: expression reduced + localization altered + molecular weight decreased (35023261)	35366911, 35718780	.	.
SYCE1	25899990	II-2	Azoospermia	Maturation Arrest	negative	NM_001143764.3:c.197-2A>G	-	Homozygous	splice_acceptor_variant	10:133558953-133558953	T	C	-	-	33	-	-	1	3.037e-05	0	Pathogenic	PVS1_very_strong; PM2_moderate; PM3_supporting; PP1_supporting; PP4_supporting	None	Pathogenic	PVS1_very_strong; PM2_supporting; PM3_supporting; PP1_supporting	none	.	.	.	.	.
SYCE1	35690514	M1369	Azoospermia	SCA	negative	NC_000010.10:g(133467968-133554847)_(133565583_133625099)del	.	Homozygous	Complete gene deletion	.	.		.	.	.	.	.	#DIV/0!	0	0	Pathogenic	PVS1_very_strong; PS3_moderate; PS4_moderate; PM2_moderate; PM3_supporting; PP4_supporting	None	Pathogenic	PVS1_very_strong; PS3_supporting; PS4_moderate; PM2_supporting; PM3_moderate	none	.	Knock-out of Syce1 in mice results in complete loss of tripartite SC structure and defects in gametogenesis (19247432).	33728612, 36041235, 35690514, 35718780, 30478911	.	.
SYCE1	36041235	M2681	Azoospermia	SCO	negative	NC_000010.10:g(133467968-133554847)_(133565583_133625099)del	.	Compound Heterozygous	Complete gene deletion	.	.		.	.	.	.	.	#DIV/0!	0	0	Pathogenic	PVS1_very_strong; PS3_moderate; PS4_moderate; PM2_moderate; PM3_moderate	none	Pathogenic	PVS1_very_strong; PS3_supporting; PS4_moderate; PM2_supporting; PM3_moderate	c.het with a VUS	.	Knock-out of Syce1 in mice results in complete loss of tripartite SC structure and defects in gametogenesis (19247432).	33728612, 35690514, 36041235, 35718780, 30478911	.	.
SYCE1	36041235	M2681	Azoospermia	SCO	negative	NM_001143764.3:c.538C>T	NP_001137236.1:p.Arg180Trp	Compound Heterozygous	missense_variant	10:133556038-133556038	G	A	deleterious(0)	possibly_damaging(0.644)	26.8	.,.,L	N,N,N,N,D	0.75	5.784e-05	8.819e-05	Likely Pathogenic	PM1_moderate; PM2_moderate; PM3_moderate; PP3_supporting; BP1_supporting	none	VUS	PM2_supporting; PM3_moderate; BP4_moderate	Variant is not a LP/P	.	.	.	Synaptonemal complex central element protein 1 (PF15233)	.
SYCE1	36041235	M3187	Azoospermia	MeiA	negative	NC_000010.10:g(133467968-133554847)_(133565583_133625099)del	.	Homozygous	Complete gene deletion	.	.		.	.	.	.	.	#DIV/0!	0	0	Pathogenic	PVS1_very_strong; PS3_moderate; PS4_moderate; PM2_moderate; PM3_supporting; PP4_supporting	None	Pathogenic	PVS1_very_strong; PS3_supporting; PS4_moderate; PM2_supporting; PM3_moderate	none	.	Knock-out of Syce1 in mice results in complete loss of tripartite SC structure and defects in gametogenesis (19247432).	33728612, 35690514, 36041235, 35718780, 30478911	.	.
SYCE1	35366911	NOA51	Azoospermia	Maturation Arrest	negative	NM_001143764.3:c.689_690del	NP_001137236.1:p.Phe230SerfsTer21	Homozygous	frameshift_variant	10:133555808-133555810	TT	-	-	-	-	-	-	#DIV/0!	0.0001088	2.412e-05	Pathogenic	PVS1_very_strong; PS3_moderate; PS4_moderate; PM2_moderate; PM3_supporting; PP4_supporting	None	Pathogenic	PVS1_very_strong; PS3_supporting; PS4_supporting; PM2_supporting; PM3_moderate	none	.	Western Blot on blood cells: SYCE1 protein size and expression was significantly reduced. Immunohistochemistry on testis: nuclear localization of SYCE1 was abnormal in the NOA patient, migrating from the nucleus to the cytoplasm. In vitro (human 293T cell line) experiments: expression reduced + localization altered + molecular weight decreased (35023261)	35023261, 35718780	.	.
SYCE1	35718780	P10377	Azoospermia	MeiA	negative	NC_000010.10:g(133467968-133554847)_(133565583_133625099)del	.	Homozygous	Complete gene deletion	.	.		.	.	.	.	.	#DIV/0!	0	0	Pathogenic	PVS1_very_strong; PS3_moderate; PS4_moderate; PM2_moderate; PM3_supporting; PP4_supporting	None	Pathogenic	PVS1_very_strong; PS3_supporting; PS4_moderate; PM2_supporting; PM3_moderate	none	.	Knock-out of Syce1 in mice results in complete loss of tripartite SC structure and defects in gametogenesis (19247432).	33728612, 36041235, 35690514, 35718780, 30478911	.	.
SYCE1	35718780	P6326	Azoospermia	MeiA	negative	NM_001143764.3:c.689_690del	NP_001137236.1:p.Phe230SerfsTer21	Compound Heterozygous	frameshift_variant	10:133555808-133555810	TT	-	-	-	-	-	-	#DIV/0!	0.0001088	2.412e-05	Pathogenic	PVS1_very_strong; PS3_moderate; PS4_moderate; PM2_moderate; PM3_moderate; PP4_supporting	None	Pathogenic	PVS1_very_strong; PS3_supporting; PS4_supporting; PM2_supporting; PM3_moderate	none	.	Western Blot on blood cells: SYCE1 protein size and expression was significantly reduced. Immunohistochemistry on testis: nuclear localization of SYCE1 was abnormal in the NOA patient, migrating from the nucleus to the cytoplasm. In vitro (human 293T cell line) experiments: expression reduced + localization altered + molecular weight decreased (35023261)	35023261, 35366911	.	.
SYCE1	35718780	P6326	Azoospermia	MeiA	negative	NC_000010.10:g(133467968-133554847)_(133565583_133625099)del	.	Compound Heterozygous	Complete gene deletion	.	.		.	.	.	.	.	#DIV/0!	0	0	Pathogenic	PVS1_very_strong; PS3_moderate; PS4_moderate; PM2_moderate; PM3_moderate; PP4_supporting	None	Pathogenic	PVS1_very_strong; PS3_supporting; PS4_moderate; PM2_supporting; PM3_moderate	none	.	Knock-out of Syce1 in mice results in complete loss of tripartite SC structure and defects in gametogenesis (19247432).	33728612, 36041235, 35690514, 35718780, 30478911	.	.
SYCE1	30478911	SCOS 3	Azoospermia	SCO	negative	NC_000010.10:g(133467968-133554847)_(133565583_133625099)del	.	Homozygous	Complete gene deletion	.	.		.	.	.	.	.	#DIV/0!	0	0	Pathogenic	PVS1_very_strong; PS3_moderate; PS4_moderate; PM2_moderate; PM3_supporting	None	Pathogenic	PVS1_very_strong; PS3_supporting; PS4_moderate; PM2_supporting; PM3_moderate	none	.	Knock-out of Syce1 in mice results in complete loss of tripartite SC structure and defects in gametogenesis (19247432).	33728612, 36041235, 35690514, 35718780	.	.
SYCP3	14643120	Arab	Azoospermia	Complete SCA sp-	negative	NM_001177949.2:c.643del	NP_001171420.1:p.Ile215LeufsTer2	Heterozygous	frameshift_variant	12:101729122-101729123	A	-	-	-	24.9	-	-	1	0.0003638	0.000193	Pathogenic	PVS1_very_strong; PS3_moderate; PS4_supporting; PM2_moderate; PP4_supporting	None	Likely benign	PVS1_strong; PS3_supporting; BS1_strong; BS2_moderate	Variant is not a LP/P	.	Cotransfection of truncated mouse Sycp3 (homologous to the human SYCP3-643delA) into NIH 3T3 cells: truncated mouse Sycp3 protein interferes with the self-assembly of the wild-type protein in a dose-dependent manner, consistent with a dominant-negative interference pattern. Self-interaction assay: truncated human SYCP3 with the 643delA mutation has little functional protein–protein interaction (1…	14643120	.	.
SYCP3	14643120	Hispanic	Azoospermia	Complete SCA sp-	negative	NM_001177949.2:c.643del	NP_001171420.1:p.Ile215LeufsTer2	Heterozygous	frameshift_variant	12:101729122-101729123	A	-	-	-	24.9	-	-	1	0.0003638	0.000193	Pathogenic	PVS1_very_strong; PS3_moderate; PS4_supporting; PM2_moderate; PP4_supporting	None	Likely benign	PVS1_strong; PS3_supporting; BS1_strong; BS2_moderate	Variant is not a LP/P	.	Cotransfection of truncated mouse Sycp3 (homologous to the human SYCP3-643delA) into NIH 3T3 cells: truncated mouse Sycp3 protein interferes with the self-assembly of the wild-type protein in a dose-dependent manner, consistent with a dominant-negative interference pattern. Self-interaction assay: truncated human SYCP3 with the 643delA mutation has little functional protein–protein interaction (1…	14643120	.	.
SYCP3	28801929	Patient178	Severe OA	na	positive	NM_001177949.2:c.524_527del	NP_001171420.1:p.Ile175AsnfsTer8	Heterozygous	frameshift_variant	12:101731592-101731596	TTAA	-	-	-	27.4	-	-	1	8.872e-06	4.823e-05	Pathogenic	PVS1_very_strong; PM2_moderate	None	Likely Pathogenic	PVS1_very_strong; PM2_supporting	none	.	.	.	.	.
TERB1	32719396	19DG1792	Azoospermia	SCA	negative	NM_001136505.2:c.733G>A	NP_001129977.1:p.Gly245Arg	Homozygous	missense_variant	16:66778983-66778983	C	T	deleterious(0)	probably_damaging(1)	24.9	M,M	D,D,D,D,D	0.9	4.572e-05	8.82e-05	Pathogenic	PS1_strong; PS4_moderate; PM2_moderate; PM3_supporting; PP3_supporting; PP4_supporting	None	VUS	PS4_supporting; PM2_supporting; PM3_moderate	Variant is not a LP/P	Clinvar (https://www.ncbi.nlm.nih.gov/clinvar/)	.	32719396, 35172124	.	.
TERB1	32719396	19DG1816	Azoospermia	SCO	negative	NM_001136505.2:c.733G>A	NP_001129977.1:p.Gly245Arg	Homozygous	missense_variant	16:66778983-66778983	C	T	deleterious(0)	probably_damaging(1)	24.9	M,M	D,D,D,D,D	0.9	4.572e-05	8.82e-05	Pathogenic	PS1_strong; PS4_moderate; PM2_moderate; PM3_supporting; PP3_supporting	None	VUS	PS4_supporting; PM2_supporting; PM3_moderate	Variant is not a LP/P	Clinvar (https://www.ncbi.nlm.nih.gov/clinvar/)	.	32719396, 35172124	.	.
TERB1	35690514	M2073	Azoospermia	SCA	negative	NM_001136505.2:c.1703C>G	NP_001129977.1:p.Ser568Ter	Homozygous	stop_gained	16:66767492-66767492	C	G	-	-	37	.,.	A,A,D,N,N	1	0	0	Pathogenic	PVS1_very_strong; PM2_moderate; PM3_supporting; PP4_supporting	None	Pathogenic	PVS1_very_strong; PM2_supporting; PM3_supporting	none	.	.	.	.	.
TERB1	35172124	P0145	Azoospermia	MeiA	negative	NM_001136505.2:c.733G>A	NP_001129977.1:p.Gly245Arg	Homozygous	missense_variant	16:66778983-66778983	C	T	deleterious(0)	probably_damaging(1)	24.9	M,M	D,D,D,D,D	0.9	4.572e-05	8.82e-05	Likely Pathogenic	PS4_moderate; PM2_moderate; PM3_supporting; PP3_supporting; PP4_supporting	None	VUS	PS4_supporting; PM2_supporting; PM3_moderate	Variant is not a LP/P	.	.	32719396	.	.
TEX11	33728612	A2799	Azoospermia	complete maturation arrest	negative	NM_031276.3:c.2240C>A	NP_112566.2:p.Ser747Ter	Hemizygous	stop_gained	X:70554701-70554701	G	T	-	-	35	.,.,.,.	A,A,A,A	1	0	0	Pathogenic	PVS1_very_strong; PM2_moderate; PP4_supporting	None	Likely Pathogenic	PVS1_very_strong; PM2_supporting	none	.	.	.	.	.
TEX11	33762476	case 83	Azoospermia	MeiA	negative	NM_031276.3:c.151_154del	NP_112566.2:p.Asp51PhefsTer8	Hemizygous	frameshift_variant	X:70879992-70879996	GACA	-	-	-	-	-	-	#DIV/0!	0	0	Pathogenic	PVS1_very_strong; PS3_moderate; PM2_moderate; PP4_supporting	None	Pathogenic	PVS1_very_strong; PS3_supporting; PM2_supporting	none	.	Immunohistochemical detection of TEX11 in patient testis tissue: no detection. Western Blot on transfected HEK293 with mutation: no detection (33762476)	.	.	.
TEX11	38511217	Case14	Azoospermia	na	negative	NM_031276.3:c.925+1G>T	-	Hemizygous	splice_donor_variant	X:70725261-70725261	C	A	-	-	32	-	-	1	0	0	Pathogenic	PVS1_very_strong; PM2_moderate	None	Likely Pathogenic	PVS1_very_strong; PM2_supporting	none	.	.	.	.	.
TEX11	35690514	M1390	Azoospermia	MeiA (with occasional round spermatids)	negative	NC_000023.11(NM_031276.3):c.(249+1_250-1)_(732+1_733-1)del	.	Hemizygous	Partial Gene deletion (exon5-10)	.	.		.	.	.	.	.	#DIV/0!	0	0	Pathogenic	PVS1_very_strong; PM2_moderate; PP4_supporting	None	Likely Pathogenic	PVS1_very_strong; PM2_supporting	none	.	.	.	.	.
TEX11	35366911	NOA49	Azoospermia	Maturation Arrest	negative	NM_031276.3:c.559del	NP_112566.2:p.Met187CysfsTer10	Hemizygous	frameshift_variant	X:70833559-70833560	A	-	-	-	-	-	-	#DIV/0!	0	0	Pathogenic	PVS1_very_strong; PM2_moderate; PP4_supporting	None	Likely Pathogenic	PVS1_very_strong; PM2_supporting	none	.	.	.	.	.
TEX11	32469048	NOA8	Azoospermia	Maturation Arrest	negative	NM_031276.3:c.2480G>A	NP_112566.2:p.Trp827Ter	Hemizygous	stop_gained	X:70552166-70552166	C	T	-	-	35	.,.,.,.	A,A,A,A	1	0	0	Pathogenic	PVS1_very_strong; PM2_moderate; PP4_supporting	None	Likely Pathogenic	PVS1_very_strong; PM2_supporting	none	.	.	.	.	.
TEX11	37124723	P3b	Azoospermia	MeiA	negative	NM_031276.3:c.313C>T	NP_112566.2:p.Arg105Ter	Hemizygous	stop_gained	X:70860868-70860868	G	A	-	-	35	.,.,.	A,A,A	1	0	0	Pathogenic	PVS1_very_strong; PM2_moderate; PP4_supporting	None	Likely Pathogenic	PVS1_very_strong; PM2_supporting	none	.	.	.	.	.
TEX11	34621296	P5048	Azoospermia	Maturation Arrest	negative	NM_031276.3:c.1006G>T	NP_112566.2:p.Glu336Ter	Hemizygous	stop_gained,splice_region_variant	X:70682824-70682824	C	A	-	-	35	.,.,.,.	A,A,A,A	1	0	0	Pathogenic	PVS1_very_strong; PM2_moderate; PP4_supporting	None	Likely Pathogenic	PVS1_very_strong; PM2_supporting	none	.	.	.	.	.
TEX11	34621296	P5648	Azoospermia	MeiA	negative	NM_031276.3:c.1751+2T>G	-	Hemizygous	splice_donor_variant	X:70623948-70623948	A	C	-	-	32	-	-	1	0	0	Pathogenic	PVS1_very_strong; PM2_moderate; PP1_supporting; PP4_supporting	None	Pathogenic	PVS1_very_strong; PM2_supporting; PP1_supporting	none	.	.	.	.	.
TEX11	34621296	P6825	Azoospermia	MeiA	negative	NM_031276.3:c.1381-1G>T	-	Hemizygous	splice_acceptor_variant	X:70651553-70651553	C	A	-	-	32	-	-	1	0	0	Pathogenic	PVS1_very_strong; PM2_moderate; PP1_supporting; PP4_supporting	None	Pathogenic	PVS1_very_strong; PM2_supporting; PP1_supporting	none	.	.	.	.	.
TEX11	34621296	P8122	Azoospermia	Maturation Arrest	negative	NM_031276.3:c.1208dup	NP_112566.2:p.Asn403LysfsTer10	Hemizygous	frameshift_variant	X:70678838-70678838	-	A	-	-	-	-	-	#DIV/0!	0	0	Pathogenic	PVS1_very_strong; PM2_moderate; PP4_supporting	None	Likely Pathogenic	PVS1_very_strong; PM2_supporting	none	.	.	.	.	.
TEX11	25970010	Patient 1	Azoospermia	Mixed Atrophy	negative	NC_000023.11:g.70734598_70825680del	.	Hemizygous	Partial Gene deletion (exon 8-10)	.	.		.	.	.	.	.	#DIV/0!	0	0	Pathogenic	PVS1_very_strong; PS4_supporting; PM2_moderate	None	Pathogenic	PVS1_very_strong; PS4_supporting; PM2_supporting	none	.	.	25970010	.	.
TEX11	25970010	Patient 3	Azoospermia	MeiA	negative	NC_000023.11:g.70734598_70825680del	.	Hemizygous	Partial Gene deletion (exon 8-10)	.	.		.	.	.	.	.	#DIV/0!	0	0	Pathogenic	PVS1_very_strong; PS4_supporting; PM2_moderate; PP4_supporting	None	Pathogenic	PVS1_very_strong; PS4_supporting; PM2_supporting	none	.	.	25970010	.	.
TEX11	25970010	Patient 4a	Azoospermia	MeiA	negative	NM_031276.3:c.1792+1G>C	-	Hemizygous	splice_donor_variant	X:70610502-70610502	C	G	-	-	27.1	-	-	1	0	0	Pathogenic	PVS1_very_strong; PM2_moderate; PP4_supporting	None	Likely Pathogenic	PVS1_very_strong; PM2_supporting	none	.	.	.	.	.
TEX11	25970010	Patient 5b	Azoospermia	MeiA	negative	NM_031276.3:c.747+1G>A	-	Hemizygous	splice_donor_variant	X:70744164-70744164	C	T	-	-	26.7	-	-	1	0	0	Pathogenic	PVS1_very_strong; PM2_moderate; PP4_supporting	None	Likely Pathogenic	PVS1_very_strong; PM2_supporting	none	.	.	.	.	.
TEX11	26136358	WHT3759	Azoospermia	Complete SCA sp-	negative	NM_031276.3:c.1260dup	NP_112566.2:p.Ala421CysfsTer15	Hemizygous	frameshift_variant	X:70670496-70670496	-	CA	-	-	-	-	-	#DIV/0!	0	0	Pathogenic	PVS1_very_strong; PM2_moderate; PP4_supporting	None	Likely Pathogenic	PVS1_very_strong; PM2_supporting	none	.	.	.	.	.
TEX14	33728612	A5352	Azoospermia	complete maturation arrest	negative	NM_031272.5:c.76C>T	NP_112562.3:p.Gln26Ter	Homozygous	stop_gained	17:58651926-58651926	G	A	-	-	35	.,.,.	A,A,A	1	8.805e-06	0	Pathogenic	PVS1_very_strong; PM2_moderate; PM3_supporting	None	Pathogenic	PVS1_very_strong; PM2_supporting; PM3_supporting	none	.	.	.	.	.
TEX14	28206990	Brother 1	Azoospermia	MeiA	negative	NM_031272.5:c.2668_2678del	NP_112562.3:p.Ser890GlnfsTer17	Homozygous	frameshift_variant	17:58587919-58587930	TCTGCATCACC	-	-	-	-	-	-	#DIV/0!	0	0	Pathogenic	PVS1_very_strong; PM2_moderate; PM3_supporting; PP1_supporting	None	Pathogenic	PVS1_very_strong; PM2_supporting; PM3_supporting; PP1_supporting	none	.	.	.	.	.
TEX14	29790874	I042	Azoospermia	SCO	negative	NM_031272.5:c.3763_3766del	NP_112562.3:p.Lys1255HisfsTer18	Homozygous	frameshift_variant	17:58570435-58570439	AAGG	-	-	-	-	-	-	#DIV/0!	0	0	Pathogenic	PVS1_very_strong; PS4_supporting; PM2_moderate; PM3_supporting; PP1_supporting	None	Pathogenic	PVS1_very_strong; PS4_supporting; PM2_supporting; PM3_supporting; PP1_supporting	none	.	.	35690514	.	.
TEX14	35690514	M1370	Azoospermia	SCO	negative	NM_031272.5:c.3168C>A	NP_112562.3:p.Tyr1056Ter	Compound Heterozygous	stop_gained	17:58584503-58584503	G	T	-	-	35	.,.,.	A,A,A	1	1.76e-05	0	Pathogenic	PVS1_very_strong; PM2_moderate; PM3_moderate	None	Pathogenic	PVS1_very_strong; PM2_supporting; PM3_moderate	none	.	.	.	.	.
TEX14	35690514	M1370	Azoospermia	SCO	negative	NM_031272.5:c.1003C>T	NP_112562.3:p.Arg335Ter	Compound Heterozygous	stop_gained,splice_region_variant	17:58613423-58613423	G	A	-	-	36	.,.,.	A,A,A	1	0.002357	0.003583	Pathogenic	PVS1_very_strong; PS4_moderate; PM2_moderate; PM3_moderate	None	Pathogenic	PVS1_very_strong; PS4_supporting; PM2_supporting; PM3_moderate	none	.	.	38614076 and Clinvar (https://www.ncbi.nlm.nih.gov/clinvar/)	.	.
UBR2	35690514	M2020	Azoospermia	elongated spermatids +	positive	NM_001363705.2:c.2083dup	NP_001350634.1:p.Val695GlyfsTer25	Heterozygous	frameshift_variant	6:42642466-42642466	-	G	-	-	-	-	-	#DIV/0!	0	0	Pathogenic	PVS1_very_strong; PM2_moderate	None	Likely Pathogenic	PVS1_very_strong; PM2_supporting	none	.	.	.	.	.
USP26	15562280	case 64	Azoospermia	SCO	negative	NM_031907.3:c.371_372insCAA	NP_114113.1:p.Gln124delinsHisLys	Hemizygous	protein_altering_variant	X:133027849-133027849	-	CTTG	-	-	-	-	-	#DIV/0!	0	0	Likely Pathogenic	PS4_supporting; PM1_supporting; PM2_moderate; PM4_moderate;	None	VUS	PS4_supporting; PM2_supporting; PM4_moderate	Variant is not a LP/P	.	.	18958354	.	.
USP26	32202304	case 82	severe oligozoospermia (2,16 mn/ml)	na	positive	NM_031907.3:c.2195del	NP_114113.1:p.Phe732SerfsTer14	Hemizygous	frameshift_variant	X:133026025-133026026	T	-	-	-	-	-	-	#DIV/0!	0	0	Pathogenic	PVS1_very_strong; PM2_moderate	None	VUS	PVS1_strong; PM2_supporting	Variant is not a LP/P	.	.	.	.	.
USP26	35690514	M2247	Azoospermia	MeiA	negative	NM_031907.3:c.1044dup	NP_114113.1:p.Lys349Ter	Hemizygous	frameshift_variant	X:133027177-133027177	-	T	-	-	-	-	-	#DIV/0!	0	0	Likely Pathogenic	PVS1_strong; PM2_moderate	None	VUS	PVS1_strong; PM2_supporting	Variant is not a LP/P	.	.	.	.	.

## Sheet: ST8
Supplementary Table S8: TESE outcomes, testis expression, and KO mouse model data for 40 genes with LP/P variants classified using the criteria employed b Wyrwoll et al. (2023)
Gene name	Number of cases with negative TESE in our study	Number of cases with positive TESE in our study	Number of cases with negative TESE reported in the literature	Number of cases with positive TESE reported in the literature	Total number of cases	Proportion of cases with negative TESE outcome (%)	Proportion of cases with positive TESE outcome (%)	Single cell RNA expression in testis (HISTA)	Presence of spermatids/sperm cells in mutated mice
APEX2	1	0	0	0	1	100	0	Differentiating spermatogonia	NA. No data about male infertility
C1orf146	1	0	0	0	1	100	0	Differentiating spermatogonia, prepachytene spermatocytes	No
FANCA	1	0	0	0	1	100	0	Differentiating spermatogonia, prepachytene spermatocytes	Yes, KO mouse have reduced live spermatid counts
FANCB	1	0	0	0	1	100	0	Differentiating spermatogonia, prepachytene spermatocytes (low)	Yes, KO mice are oligozoospermic
MCM9	1	0	1	0	2	100	0	Pachytene/diplotene spermatocytes (low)	Yes
MEI1	2	0	3	0	5	100	0	Differentiating spermatogonia, prepachytene spermatocytes, pachytene/diplotene spermatocytes	No
MEIOB	2	0	5	0	7	100	0	Differentiating spermatogonia and prepachytene spermatocytes	No
MSH4	2	0	9	0	11	100	0	Differentiating spermatogonia, prepachytene spermatocytes and pachytene/diplotene spermatocytes	No
NANOS2	1	0	0	0	1	100	0	Undifferentiated spermatogonia	No
RAD21L1	1	0	1	0	2	100	0	Prepachytene spermatocytes, pachytene/diplotene spermatocytes, ealry spermatids	No
SCML1	2	0	1	0	3	100	0	Sertoli, differentiating spermatogonia, prepachytene spermatocytes	NA. No data about male infertility
SHOC1	1	0	6	0	7	100	0	Differentiating spermatogonia, prepachytene spermatocytes, pachytene/diplotene spermatocytes	No
SPO11	1	0	0	0	1	100	0	Undifferentiated spermatogonia, differentiating spermatogonia, prepachytene spermatocytes	No
STAG3	2	0	2	0	4	100	0	Differentiating spermatogonia, prepachytene spermatocytes, pachytene/diplotene spermatocytes	No
SYCE1	2	0	12	0	14	100	0	Differentiating spermatogonia, prepachytene spermatocytes, pachytene/diplotene spermatocytes	No
TERB1	1	0	4	0	5	100	0	Differentiating spermatogonia, prepachytene spermatocytes, pachytene/diplotene spermatocytes	No
TEX11	2	0	16	0	18	100	0	Differentiating spermatogonia, prepachytene spermatocytes, pachytene/diplotene spermatocytes	No
TEX14	3	0	4	0	7	100	0	Prepachytene spermatocytes, pachytene/diplotene spermatocytes	No
THOC2	2	0	0	0	2	100	0	Differentiating spermatogonia, prepachytene spermatocytes	NA. No KO mouse available
ZMYM5	1	0	0	0	1	100	0	Differentiating spermatogonia, prepachytene spermatocytes, pachytene/diplotene spermatocytes	NA. No KO mouse available
RBBP7	5	1	2	0	8	87.5	12.5	Sertoli, Leydig, undifferentiated spermatogonia, differentiating spermatoonia, prepachytene spermatocytes	NA. No data about male infertility
KCTD19	4	1	2	0	7	85.7143	14.2857	Pachytene/diplotene spermatocytes	No
DCAF12L1	3	1	2	0	6	83.3333	16.6667	Undifferentiated spermatogonia, differentiating spermatogonia, early spermatids	NA. The KO generated affects the human DCAF12L2 but not DCAF12L1 gene
AR	1	0	5	2	8	75	25	Leydig and Sertoli	Yes, mice with hypomorphic and conditional allele shows oligozoospermia
DMRT1	2	0	1	1	4	75	25	Sertoli, undifferentiated spermatogonia, differentiating spermatoonia, early spermatids	No
USP26	1	0	2	1	4	75	25	Differentiating spermatogonia (low)	Yes
M1AP	1	0	5	5	11	54.5455	45.4545	Undifferentiated spermatogonia, differentiating spermatoonia, prepachytene spermatocytes	Yes, KO mice are oligozoospermic
LUZP4	1	0	0	1	2	50	50	Undifferentiated spermatogonia, differentiating spermatoonia	NA. No KO mouse available
MLH3	1	0	0	1	2	50	50	Prepachytene spermatocytes, pachytene/diplotene spermatocytes	No
PSMC3IP	0	1	1	0	2	50	50	Differentiating spermatogonia, prepachytene spermatocytes, pachytene/diplotene spermatocytes	No
SOX8	1	1	0	0	2	50	50	Undifferentiated spermatogonia	Yes, KO mice are asthenozoospermic
SYCP3	0	1	2	1	4	50	50	Differentiating spermatogonia, prepachytene spermatocytes	No
UBR2	1	0	0	1	2	50	50	Sertoli, Leydig (low)	Yes
ADAD2	1	0	2	4	7	42.8571	57.1429	Undifferentiated spermatogonia, pachytene/diplotene spermatocyte, early spermatids	Yes. KO mice may have abnormal spermatids (10.1111/andr.13400)
PASD1	1	0	0	2	3	33.3333	66.6667	Undifferentiated spermatogonia, differentiating spermatoonia, prepachytene spermatocytes	NA. No KO mouse available
BCORL1	0	1	0	3	4	0	100	Sertoli and Undifferentiated spermatogonia	Yes, KO mice are oligozoospermic
DNMT1	0	1	0	1	2	0	100	Differentiating spermatogonia and prepachytene spermatocytes	NA. No data about male infertility
FATE1	0	1	0	0	1	0	100	Sertoli	NA. No KO mouse available
MSL3	0	1	0	0	1	0	100	Undifferentiated spermatogonia, prepachytene spermatocytes, early spermatids	NA. No data about male infertility
POTEJ	0	1	0	0	1	0	100	Pachytene/diplotene spermatocytes	NA. No KO mouse available

## Sheet: ST9
Supplementary Table S9: TESE outcomes for genes with LP/P variants classified using the diagnostic criteria
Gene name	Number of cases with negative TESE in our study	Number of cases with positive TESE in our study	Number of cases with negative TESE reported in the literature	Number of cases with positive TESE reported in the literature	Total number of cases	Proportion of cases with negative TESE outcome (%)	Proportion of cases with positive TESE outcome (%)	Single cell RNA expression in testis (HISTA)	Presence of spermatids/sperm cells in mutated mice
C1orf146	1	0	0	0	1	100	0	Differentiating spermatogonia, prepachytene spermatocytes	No
DMRT1	2	0	0	0	2	100	0	Sertoli, undifferentiated spermatogonia, differentiating spermatoonia, early spermatids	No
FANCA	1	0	0	0	1	100	0	Differentiating spermatogonia, prepachytene spermatocytes	Yes, KO mouse have reduced live spermatid counts
KCTD19	2	0	2	0	4	100	0	Pachytene/diplotene spermatocytes	No
LUZP4	1	0	0	0	1	100	0	Undifferentiated spermatogonia, differentiating spermatoonia	NA. No KO mouse available
MCM9	1	0	1	0	2	100	0	Pachytene/diplotene spermatocytes (low)	Yes
MEI1	0	0	3	0	3	100	0	Differentiating spermatogonia, prepachytene spermatocytes, pachytene/diplotene spermatocytes	No
MEIOB	2	0	4	0	6	100	0	Differentiating spermatogonia and prepachytene spermatocytes	No
MSH4	1	0	9	0	10	100	0	Differentiating spermatogonia, prepachytene spermatocytes and pachytene/diplotene spermatocytes	No
PSMC3IP	0	0	1	0	1	100	0	Differentiating spermatogonia, prepachytene spermatocytes, pachytene/diplotene spermatocytes	No
RAD21L1	0	0	1	0	1	100	0	Prepachytene spermatocytes, pachytene/diplotene spermatocytes, ealry spermatids	No
SCML1	0	0	1	0	1	100	0	Sertoli, differentiating spermatogonia, prepachytene spermatocytes	NA. No data about male infertility
SHOC1	1	0	6	0	7	100	0	Differentiating spermatogonia, prepachytene spermatocytes, pachytene/diplotene spermatocytes	No
STAG3	2	0	0	0	2	100	0	Differentiating spermatogonia, prepachytene spermatocytes, pachytene/diplotene spermatocytes	No
SYCE1	2	0	12	0	14	100	0	Differentiating spermatogonia, prepachytene spermatocytes, pachytene/diplotene spermatocytes	No
TERB1	1	0	1	0	2	100	0	Differentiating spermatogonia, prepachytene spermatocytes, pachytene/diplotene spermatocytes	No
TEX11	1	0	16	0	17	100	0	Differentiating spermatogonia, prepachytene spermatocytes, pachytene/diplotene spermatocytes	No
TEX14	3	0	4	0	7	100	0	Prepachytene spermatocytes, pachytene/diplotene spermatocytes	No
ZMYM5	1	0	0	0	1	100	0	Differentiating spermatogonia, prepachytene spermatocytes, pachytene/diplotene spermatocytes	NA. No KO mouse available
AR	0	0	3	1	4	75	25	Leydig and Sertoli	Yes, mice with hypomorphic and conditional allele shows oligozoospermia
RBBP7	1	1	1	0	3	66.6667	33.3333	Sertoli, Leydig, undifferentiated spermatogonia, differentiating spermatoonia, prepachytene spermatocytes	NA. No data about male infertility
DCAF12L1	2	1	0	0	3	66.6667	33.3333	Undifferentiated spermatogonia, differentiating spermatogonia, early spermatids	NA. The KO generated affects the human DCAF12L2 but not DCAF12L1 gene
ADAD2	1	0	2	3	6	50	50	Undifferentiated spermatogonia, pachytene/diplotene spermatocyte, early spermatids	Yes. KO mice may have abnormal spermatids (10.1111/andr.13400)
M1AP	1	0	4	5	10	50	50	Undifferentiated spermatogonia, differentiating spermatoonia, prepachytene spermatocytes	Yes, KO mice are oligozoospermic
MLH3	1	0	0	1	2	50	50	Prepachytene spermatocytes, pachytene/diplotene spermatocytes	No
UBR2	1	0	0	1	2	50	50	Sertoli, Leydig (low)	Yes
PASD1	1	0	0	2	3	33.3333	66.6667	Undifferentiated spermatogonia, differentiating spermatoonia, prepachytene spermatocytes	NA. No KO mouse available
BCORL1	0	1	0	1	2	0	100	Sertoli and Undifferentiated spermatogonia	Yes, KO mice are oligozoospermic
FATE1	0	1	0	0	1	0	100	Sertoli	NA. No KO mouse available
SYCP3	0	1	0	1	2	0	100	Differentiating spermatogonia, prepachytene spermatocytes	No
APEX2	0	0	0	0	0	na	na	Differentiating spermatogonia	NA. No data about male infertility
DNMT1	0	0	0	0	0	na	na	Differentiating spermatogonia and prepachytene spermatocytes	NA. No data about male infertility
FANCB	0	0	0	0	0	na	na	Differentiating spermatogonia, prepachytene spermatocytes (low)	Yes, KO mice are oligozoospermic
MSL3	0	0	0	0	0	na	na	Undifferentiated spermatogonia, prepachytene spermatocytes, early spermatids	NA. No data about male infertility
NANOS2	0	0	0	0	0	na	na	Undifferentiated spermatogonia	No
POTEJ	0	0	0	0	0	na	na	Pachytene/diplotene spermatocytes	NA. No KO mouse available
SOX8	0	0	0	0	0	na	na	Undifferentiated spermatogonia	Yes, KO mice are asthenozoospermic
SPO11	0	0	0	0	0	na	na	Undifferentiated spermatogonia, differentiating spermatogonia, prepachytene spermatocytes	No
THOC2	0	0	0	0	0	na	na	Differentiating spermatogonia, prepachytene spermatocytes	NA. No KO mouse available
USP26	0	0	0	0	0	na	na	Differentiating spermatogonia (low)	Yes
